# Supplementary material for: Untargeted metabolomics of mature sorghum [Sorghum bicolor (L.) Moench] grain reveals metabolites associated with antimicrobial activity against Clostridium perfringens
Source: Front Plant Sci. 2026 May 11;17:1821654. doi: 10.3389/fpls.2026.1821654 (PMC13199247; doi:10.3389/fpls.2026.1821654)
Supplement: Supplementary file 1 [file DataSheet1.csv]

Sample	Genotype	Rep	iblk	C0001	C0002	C0003	C0004	C0005	C0006	C0007	C0008	C0009	C0010	C0011	C0012	C0013	C0014	C0015	C0016	C0017	C0018	C0019	C0020	C0021	C0022	C0023	C0024	C0025	C0026	C0027	C0028	C0029	C0030	C0031	C0032	C0033	C0034	C0035	C0036	C0037	C0038	C0039	C0040	C0041	C0042	C0043	C0044	C0045	C0046
1	CS262_R	1	1	5466533.784	266504.6592	69286.0618	394184.9287	57189.45523	1589171.981	385195.157	58450779.47	152338.7551	440303.6264	1050851.455	6683069.303	1630274.063	1745270.953	87378.87485	53238.77304	632891.7128	57873.82238	563655.8177	2503063.932	275721.5445	201387.2016	195614.573	1657410.524	63051.56995	87527.84012	3499513.742	209789.1476	4284986.348	104264.1995	1200919.354	7556191.216	469963.2173	108916.8029	768743.3155	822263.7883	335867.1282	146401.8484	121787.7421	55038.64665	85237.29819	4286830.7	131268.7212	80793.61655	11508.763	435249.2991
2	CS262_W	1	1	2661361.245	100368.4518	46127.20511	68003.98275	36706.25269	108499.5139	20589.00564	41084218.22	105653.1771	205831.2797	516548.0657	1441103.452	1183527.167	1326019.238	55461.61781	79633.66839	518571.1604	46025.17217	512492.2057	1631385.125	11588.0097	64344.86227	77780.06273	549303.7186	39895.04879	54229.29466	1965632.123	140778.3305	1123128.694	50291.74834	443002.4074	6740248.84	192636.1287	83895.27566	294740.5572	523610.6797	438778.3522	49850.18635	123580.4352	39594.77259	57378.64382	2569719.168	149193.4622	76186.60479	7409.913249	16718.08892
3	CS81	1	1	2227100.823	61920.87182	13633.6205	6453.043815	15301.26481	10443.90451	2764.921638	17698529.63	46126.57199	88195.76521	267337.805	937959.4236	739512.1402	572606.7913	18487.22253	51997.30471	271375.3575	12124.40722	261259.659	638469.5435	1581.79807	18507.23213	40709.76232	247940.0883	14328.22082	20473.91293	847426.8795	73014.76244	454022.8145	23880.12786	184757.0866	2234823.265	50585.32453	213590.627	154129.9431	294691.5184	183275.624	15763.85796	91664.3239	19433.33228	27317.28887	708882.7455	65855.77546	13080.23359	12185.70085	2346.590625
4	CS142	1	1	2201057.727	88486.6271	23042.4167	9048.079252	20437.87924	12416.69173	3715.365887	18189102.86	75095.19263	416344.6175	423047.0352	3557512.134	853805.4665	571483.8734	27938.9017	75330.16158	298809.2692	19104.95989	347298.3089	771786.5483	2243.801204	150276.6182	225181.0886	670657.8351	23360.37202	27139.43371	1128203.695	111911.2764	1227149.861	23588.84505	240667.4781	3009699.564	372032.0403	771118.3188	739494.8379	459709.122	164530.2795	96770.20288	105568.8221	37439.38204	49607.26894	1363535.605	100682.7352	56850.95491	26644.84922	5181.317432
5	CS89	1	1	1502203.36	37137.55944	4675.474892	5718.733105	18112.51351	3036.725194	1371.381884	21869184.83	22686.25713	145657.1689	380796.6668	1141664.813	521488.8932	683038.7178	22057.66227	110159.9215	1872.528146	3767.823637	193172.0895	544721.1323	907.6091015	16190.22946	68136.42734	169703.0625	14159.43237	25268.74901	781576.8178	54585.5903	1628458.818	15639.91823	271371.0626	3468381.149	82006.21644	209730.6903	212114.1865	450191.783	208502.4462	13237.67435	137505.8092	33120.54925	23190.81044	829403.7963	154721.8171	21147.01687	11039.41378	2282.249755
6	CS267	1	1	1429748.852	19441.19525	21092.79023	86466.85597	21317.21908	225688.3197	29829.1449	20410895.84	20921.4513	86514.00498	281388.5372	937194.9065	292591.7802	912372.8043	23853.70834	112024.6758	1955.291057	8365.551437	166948.7446	348510.2596	11669.80505	34440.04039	45933.91206	243823.6757	21632.95011	22806.94058	502214.1856	31188.44288	378310.3885	17644.35283	188140.0017	1837500.308	201916.1236	98085.15195	176024.6096	253867.5872	121142.4377	29738.95261	73612.7765	28290.47253	13516.01396	330518.0169	57438.81151	5167.377935	5660.227777	27278.37315
7	CS79	1	1	4905465.446	134651.7744	5821.082603	136502.7348	28625.00476	259171.19	47718.91068	21430322.62	99670.34984	567130.0817	327734.4652	8359369.226	1851656.628	1691761.999	34434.20954	80884.86521	192075.5753	3776.151153	839026.4807	1883198.653	20902.72959	411096.568	466764.3804	1570784.836	21402.83294	34696.4136	2288311.807	218243.6689	1659516.907	11360.68929	219486.6731	1984338.395	576248.1226	501756.1802	1511383.413	429268.472	288278.2422	264603.158	64387.24053	19094.76335	127678.1191	2229069.131	123087.4119	125630.5494	13532.70464	53173.64757
8	CS102	1	1	1777259.777	4810.185606	13603.84272	3639.16624	9991.446083	3197.41298	1485.257574	11859381.34	51787.93472	229402.8578	217755.4607	45662.92321	2122.019336	522120.5279	7020.98087	33888.66744	150232.7672	13969.84543	11122.25628	34311.62807	1151.295171	27437.84032	2640.79746	40221.06164	14031.99207	13231.37172	542759.0922	4896.324962	773284.0204	31916.76535	42222.72723	2260581.503	859.5976986	7533.183454	30879.18317	343140.1591	218823.8034	14942.63086	87235.88511	19881.65643	3204.983067	45239.71628	3818.009793	8118.330714	11577.00813	2400.192256
9	CS197	1	1	5567587.252	296281.1222	39711.48194	13575.31635	35560.97858	17818.47977	6650.069477	29088318.79	136493.8366	1027800.147	711518.4705	9339720.048	1680894.586	1199936.433	44717.35063	46260.59681	362379.6424	44774.29026	817209.7084	2001633.114	4168.669652	350743.3363	355543.7112	2253957.629	40805.45601	50302.61494	2415820.008	237291.993	3465342.444	54470.19714	492478.3224	7560365.892	545805.967	311781.0432	1478482.955	592362.337	227871.3248	116542.6776	165920.9382	70467.56015	113834.1292	2845894.131	156330.2143	139320.4788	10498.56574	9192.108796
10	CS183	1	1	3291325.246	310984.2648	18061.01162	3745.33622	12614.21594	2905.606154	1689.93891	10723341.87	133227.3452	419245.5523	228007.0854	3862040.151	1259788.094	1269408.376	16873.67741	41520.45455	181358.4153	20678.44419	499602.7299	968828.031	1412.281641	173337.221	260470.0369	1355738.059	12967.52015	15255.51395	1323274.633	155182.9737	3238865.468	21829.74219	159206.7396	2761988.13	61127.6519	297410.4536	787074.6915	587497.6827	94048.81547	93736.08313	82822.15083	23669.73679	80356.80271	1414063.855	77826.81862	78996.95333	6910.891921	2665.571938
11	CS88	1	1	1932646.973	72214.94678	22428.22797	107542.6337	17927.17913	191313.8336	16831.10534	17680267.47	36807.55603	253319.3183	267135.9986	3041216.222	664083.8365	702018.9884	19863.97626	43018.40696	270842.9143	17751.47764	224772.5366	701522.114	6475.706972	158945.4906	188032.2779	899329.6178	18727.83153	20956.01082	976942.6109	88590.5525	1671290.122	21853.65422	169686.9939	1778689.45	372280.9018	98734.91467	673521.2399	234652.1624	171966.6051	103625.2461	69453.84672	22061.51963	34441.78523	520092.2371	60237.30698	14200.42639	5285.567937	24678.65557
12	CS249	1	6	979964.0428	17772.43578	1353.08688	148443.5998	23445.68753	119557.4937	17094.07505	26892436.37	13564.71048	76985.5269	347602.102	714850.1735	238027.9115	871244.6815	30157.0303	44266.72483	544.8267592	1015.827707	129299.9092	489190.5555	4434.562875	24083.77554	38386.42389	242837.7336	23033.63772	28536.21882	665869.0329	33174.59788	300616.7555	4545.440183	241472.3158	1573851.716	93244.07378	529378.2934	164555.7516	16614.33826	297920.6917	15156.84252	113196.0385	37138.33604	12357.61669	398567.8414	72124.83033	10563.29009	28617.76876	26975.98111
13	CS167	1	6	2804078.336	65424.07036	14875.85678	8586.925467	20507.3607	91014.27964	22724.36842	18315586.28	21030.8056	252543.7344	286149.4408	2477425.906	1052480.154	779640.4617	24444.11048	1594999.613	14601.24826	10027.7367	450147.1445	622226.1488	10348.40031	123369.1136	127670.8807	646768.715	21151.35983	27747.50559	1061159.474	113965.7905	1874569.829	11655.22204	179986.8248	2712320.555	254385.5187	547037.4544	513007.5643	102669.882	160027.753	75957.19109	72384.68985	23448.562	49035.0566	1546413.202	145746.9197	49857.80376	12996.97589	15289.31284
14	CS175	1	6	4362996.953	170312.2619	19989.54865	72075.28437	27016.17348	211700.9623	35122.88389	20873466	81439.39464	612202.8522	320800.887	7678975.322	1746914.763	835087.5035	34735.23572	26364.84037	207366.1253	15050.69526	933814.9697	900050.6552	17316.2025	301606.4857	429351.997	2186343.869	35597.13669	36746.23072	1138602.47	247237.4362	2669296.449	19962.51599	167471.402	2177784.516	413328.4526	222496.8247	1056846.572	377351.2343	95571.46872	184805.8285	60933.6159	36970.00922	149675.1337	1886487.144	105153.022	92434.91835	5450.741941	19630.50436
15	CS239	1	6	1565044.422	34096.16063	22610.71806	527081.3493	22527.61809	861099.047	174930.4702	24499667.46	93766.8689	386930.8465	433660.2286	1405156.538	652721.9351	848197.3839	31785.55364	76382.66686	333116.8836	32925.57785	457529.8287	637209.2739	128441.8753	204280.2309	72598.82943	236915.2683	23548.90921	27547.41057	923564.2661	53183.51544	635984.2368	32348.51389	284183.7416	4578438.919	310099.9565	118918.1311	252183.7909	698232.2839	518541.5139	41837.25706	130314.7862	38462.97727	29715.16838	1025972.487	123972.3925	32328.55893	10515.43269	195134.1449
16	CS252	1	6	2954612.449	88771.44821	50712.59773	950895.5217	52429.92024	2031525.128	380102.0519	51699865.28	105445.7079	550779.2639	1006584.713	8100262.882	1521484.092	1634651.697	76743.62966	76793.45311	541585.3958	52103.25672	683585.6613	1167597	312229.4451	137960.0793	308823.3457	1841168.566	57404.14294	76779.31354	1579130.651	145346.5225	980866.0837	57804.39656	748990.9131	4656287.331	398881.4266	236114.1178	1204264.407	511044.931	301485.439	133886.8209	133056.7176	81879.45102	60659.11096	2725563.908	283613.5955	68968.31389	13023.12149	690615.2506
17	CS195	1	6	2953129.607	84763.18079	93816.28904	171599.7598	57251.97363	314441.1276	59285.2345	55524602.07	149606.1369	349895.4523	568038.1091	3359716.188	912596.0496	955126.5194	75873.57209	75100.8622	876694.6408	58143.47311	469514.0774	1296393.048	24506.28542	161685.2091	176943.5823	1045195.647	60247.09434	77550.48091	1785728.166	119164.5198	2384476.762	68828.65418	700345.7119	3775998.395	413806.7683	929957.9812	652685.1234	779861.3314	556951.75	116694.5343	189493.5947	72937.94936	51179.4748	1950409.54	370901.4975	55132.48296	24731.62089	126804.0222
18	CS51	1	6	1195744.651	57923.00866	1553.982594	8277.099719	10935.04639	3424.288265	1119.395137	8271996.089	15198.17178	226926.5329	207880.4276	2439004.541	718230.2628	711194.8589	12390.34728	22925.43213	521.3419386	1076.499116	287158.8328	243957.2185	948.3601935	132835.9533	160256.7975	448704.284	9198.163918	9126.113866	472930.7146	69295.4412	343679.0254	2598.553178	125205.6792	1660825.684	156534.1654	290374.7734	403511.9483	337952.3664	91765.66388	51753.14113	63242.40471	19079.39253	47618.64581	709898.3762	71655.08197	9758.183666	9011.772177	2403.330033
19	CS59	1	6	1685971.299	70625.05161	34500.76201	9211.80546	19367.33122	8895.864855	2355.063097	16745220.39	17258.52801	140099.0831	1112.954379	1115604.077	593831.3062	536607.0582	21571.07792	70170.70624	5446.547513	15041.08091	223409.6526	694823.2557	1285.602654	34460.22713	66502.51714	175834.8007	17997.20323	19542.27176	982085.5474	69886.16314	486440.7458	22025.01727	2836.117175	2259134.576	145726.4464	532311.3141	252316.6668	216305.6974	146052.4144	13737.5976	120451.3394	30851.97414	26315.94224	832544.2015	95575.05516	17150.71323	15934.87109	4681.177936
20	CS101	1	6	1852802.507	45797.78782	2310.753766	149758.4476	18555.69706	206764.7014	32723.14153	23871294.63	19432.99857	156746.3782	385374.4388	1372501.371	542891.4812	699529.609	20838.83429	39216.04399	538.3947368	857.6566145	299386.2255	439657.9716	16809.46493	35634.47771	54690.07253	324290.8533	19339.33102	27597.00979	657411.8596	63649.28036	1553612.718	3502.009513	398881.7116	1844872.583	160270.7461	117100.1969	177212.4121	462107.091	269373.2835	25137.39141	110619.0541	27837.82968	24607.61316	246510.954	72769.88614	10857.90713	5002.683865	92798.6378
21	CS261	1	6	1967269.98	28187.28537	2835.480595	513899.7653	30158.55676	1053813.827	206267.885	28074175.11	68588.75612	239690.4569	525517.7172	2920948.259	547371.1878	1073276.92	37929.87788	100285.0949	447035.2445	5377.227955	268394.6667	442780.0498	117347.0444	68869.91287	153779.843	615667.742	27984.28257	39305.98081	688403.693	59032.92667	875879.8603	14911.3898	289638.5145	2345342.834	318598.7445	678116.845	617459.2016	377491.295	172786.6083	61460.80522	145600.0649	37184.15007	25587.84881	904872.9025	173337.4161	27552.90221	16140.42087	122805.164
22	CS82	1	6	2054900.5	49724.74687	64244.27853	209859.1036	47810.92641	334342.3925	68969.28563	43566936.59	92895.11412	256199.6109	611556.2326	3051937.295	780686.3461	935166.9656	64483.82789	92967.87213	660219.1688	39778.95076	408988.3327	535479.6797	44766.80043	94760.29295	170342.9183	976779.2507	49403.38663	57957.22712	1037563.756	92307.71202	651630.221	54482.83139	456771.3757	2902578.634	254299.077	394828.9472	407134.0294	534103.7058	559647.4173	74680.03199	120056.0238	76908.75681	41038.31554	1395334.499	218028.5338	33123.65884	27624.53146	46239.82472
23	CS18	1	6	1194133.884	36402.07747	10465.19981	381884.291	19696.62561	568487.0704	115562.1295	18773148.07	14695.60643	75090.08809	293960.0951	835361.3137	547821.0105	885799.966	24946.43001	91886.8397	1955.966505	3934.119904	214214.7777	396148.4061	58755.55024	38344.4968	43206.47546	113282.1465	17842.94812	21628.78546	674454.2659	43143.4356	328177.7855	18794.6546	160032.6377	2084024.479	41983.1945	278971.3875	165092.9046	244873.2541	137003.7314	37099.83681	92834.39061	22913.48991	19035.87032	568605.7391	73989.30198	7528.119726	21594.63057	211154.2051
24	CS61	1	6	945990.5655	17930.40167	3050.703584	121505.2836	20493.31106	257003.3145	28656.54955	17549439.42	18836.79061	69978.04369	300186.0707	626720.948	245408.996	569479.9218	22020.95879	67377.33392	748.0029025	1920.57405	101042.1997	392868.5198	11963.15429	26399.97151	29757.53525	178359.5469	20077.37794	21035.34182	601760.7394	23812.08802	262693.1851	8645.892485	223264.7169	1950531.392	67203.05746	140171.2514	112517.6769	294396.0527	208314.6979	25457.82216	87777.62235	29528.24407	9713.067766	196355.0815	43138.90426	4926.563717	16775.45381	30211.45143
25	CS234	1	6	2591673.493	98262.08804	22772.69624	21723.15444	34497.36995	26188.55737	6122.202152	22305832.16	87964.89117	795460.2792	374836.5657	12567002.44	1283844.213	1103463.836	41062.08944	79743.25745	187362.8857	21247.07239	612950.0939	646581.1542	3259.105524	344152.9461	743147.1408	4172078.311	35396.76483	33301.44532	1007780.691	210541.1579	1193450.422	42249.4763	256519.6584	3507506.271	192309.5794	655064.2023	2685229.729	407224.9469	234393.3915	126150.4558	122956.3001	50695.6407	108309.4048	1253546.824	111424.4322	65023.89798	20883.32319	6640.2127
26	CS36	1	6	3041981.834	103610.2136	41432.24366	105179.2801	31475.03368	308775.4212	60328.70946	29239384	113476.5187	510942.3374	451410.4796	5537456.732	1093102.98	1043396.002	45435.08335	50439.13625	368873.4208	28846.05321	480017.9511	774704.0348	32427.38654	263982.8848	260757.9862	1755122.285	40028.70652	45584.09008	1137792.194	137267.2006	3939677.434	28691.12588	319336.7259	1904101.273	195831.4284	427980.0317	673056.3718	631014.6726	333597.8473	155160.616	85276.75711	41767.86372	63041.99851	1708654.703	160259.9359	75583.7689	38014.31207	127786.0516
27	CS71	1	6	2436759.079	63152.35325	61999.33048	16904.66302	47557.75392	49508.61809	11990.67177	39669924.29	131191.8652	288088.7979	680059.9506	7362343.957	1026666.144	849770.5151	61001.719	87922.25723	584407.147	44190.74005	933975.2875	769410.8243	5588.233002	89193.65482	343802.4922	2024269.548	46680.67155	53507.32672	1174393.72	117949.289	918925.8702	49966.53181	521958.1463	4470187.492	204115.6	681522.3011	797974.4318	656005.1624	240172.5026	63994.1366	222190.1711	60214.24432	59179.48993	1465061.286	215726.8845	58743.69817	26667.00266	6732.999765
28	CS275	1	6	3023889.529	156687.289	10171.54142	66742.49876	26887.95684	118434.3827	22189.58465	14555455.92	116181.5564	1047424.178	161263.0222	8510100.078	1721857.054	1232371.146	30998.93582	20424.05157	90108.84048	10231.62221	757682.0471	615116.1914	9525.683002	579343.5148	614743.3988	3837089.606	31634.946	30117.61146	716679.1697	252912.0175	4576998.153	13116.2014	93673.20219	1492725.727	514547.8061	168260.7144	2050977.435	606730.6616	147955.8964	366501.9156	44128.14993	29637.73396	154918.6908	1621365.111	97658.58226	77709.74023	7100.594094	83531.2414
29	CS272	1	6	3598881.799	79064.51075	68856.82285	136563.3168	42216.44037	193712.8652	26683.86226	44527314.82	142824.7577	384922.4596	525271.8707	3227786.134	1144515.182	1186176.578	54610.31372	55847.71429	607132.31	44585.76028	536225.0721	903409.6451	15325.31957	141497.4473	207082.4304	1553792.822	43360.59941	64642.74809	1316816.517	126444.7811	2190239.503	56982.34574	517241.8433	3509787.565	349014.1531	813089.2084	768058.1683	671840.7529	339213.2274	142333.9522	135560.9055	56944.3686	55788.00793	1999650.121	310224.3731	65196.92464	24959.19083	117821.8027
30	P850029	1	6	1656794.809	150439.4447	1530.525139	3520.538571	8929.595178	3353.958215	1108.695042	10450584.34	17166.40729	381854.7294	186820.9557	2944294.845	904323.7948	720654.3136	10562.1307	22333.67071	486.3167778	1556.765832	356448.9271	634912.1811	798.8508628	80774.44255	181539.8395	890077.3524	7804.812365	11045.71017	825154.9781	109723.425	893104.5206	2933.571385	112588.2692	1720208.788	221763.6778	153930.6488	640986.7266	440974.0593	216001.153	33197.97972	68506.55095	15671.0038	57195.53765	621734.9473	24181.10363	19023.21277	5569.107459	2124.564281
31	CS278	1	1	3180468.601	191965.0771	2298.060439	3057.15347	10703.57835	2992.855864	1424.621007	10066486.95	24318.79448	636133.7112	292963.1294	3951171.897	1591787.228	1134849.123	11539.0922	22196.23227	380.3016876	945.1719567	906707.9552	1400972.854	1111.0741	333133.093	295192.145	1195744.952	8437.818345	13726.09823	1712697.551	230547.8177	1507592.162	4490.677378	150392.5031	5005660.421	345589.46	160985.7117	616457.3611	549635.1452	151640.9198	118290.8992	77669.72486	13918.05534	106299.6026	1170971.693	74177.6855	66297.59897	3555.724012	2467.658857
32	CS244	1	1	4150858.275	115047.0593	72971.77421	115681.2286	50200.13202	184522.3876	35962.19029	47153305.44	116750.8606	286226.1319	779821.8883	6697970.771	1490982.096	1309696.96	70684.73703	55266.14342	717867.1487	44272.60809	660357.6488	1813160.305	13278.60123	105199.5797	310851.7869	1529850.019	52653.17563	70558.34562	1934087.296	160266.0867	1437432.945	71793.92583	602851.5675	4374221.565	277190.34	258838.8175	1109855.984	590737.5764	264357.2017	73540.7217	226727.1429	61957.61957	81875.18607	2706640.852	251203.6118	88662.71971	10947.63369	55633.70353
33	CS281	1	1	741034.82	12491.3475	23804.40384	492543.305	17593.86269	652484.4007	94735.85321	19589666.18	14274.98669	118469.2024	269543.9671	713381.8088	213375.3605	649404.1954	24007.80525	73485.21952	4882.827156	16291.77414	117907.0938	524188.5467	69979.77004	35489.59027	28076.63381	105202.1253	20850.74553	22882.34258	664274.5263	21034.65035	183719.1125	31018.12498	188100.8203	2104011.945	104753.1481	257017.2932	98745.25637	206541.8382	136940.5136	27101.89077	95538.74627	21728.34949	7953.722853	360329.4962	57952.24711	8812.628472	18970.12788	110441.7063
34	CS279	1	1	2304913.236	85160.42187	2231.336378	3558.038367	11681.09031	5934.862908	1715.459949	9792137.991	21609.72123	418839.9756	191048.0979	3666901.2	978841.5479	1029991.393	12823.99093	32466.39948	599.3466278	1013.079701	545840.9472	1122089.659	1045.478788	242701.6748	276002.5444	1038523.667	10332.18214	12428.55153	1255663.459	130682.0245	927890.3061	3537.045283	106705.9823	2760303.947	371490.8316	333922.7429	445835.4892	418959.4215	103021.3107	108271.3255	54019.27939	20643.32936	76940.51664	374889.9509	53795.2478	27132.01932	8103.740495	2835.142179
35	CS209	1	1	1821351.37	62021.38695	1618.783675	3471.993331	22472.95147	7854.399205	1846.970378	20715195.8	28093.44946	115465.2366	346946.9424	1288499.918	766107.8132	845787.7119	25202.42331	31744.73743	248821.8394	2892.23901	243531.0838	648680.7721	1204.065885	31644.18996	63470.16103	325381.5563	21547.42441	23877.27102	1075355.557	59503.12252	532603.8717	7308.047522	202540.6349	2876388.185	85494.57618	594038.6065	151953.5764	191781.4773	253457.5674	28227.60534	116196.3443	26768.80624	32432.50433	787725.6391	55154.70339	11308.58098	9749.339194	3468.848234
36	CS72	1	1	1032230.787	16607.86299	1472.981516	4705.876773	21069.40673	13173.40893	2702.740905	16425056.19	14859.49259	41772.09632	276411.7317	384656.2433	275741.4463	566889.0845	25544.93255	36398.00367	911.9427059	1108.886031	101518.2696	312698.1989	1128.880794	9808.542776	16436.40411	98279.61487	21956.59695	22039.33768	579792.4157	22780.15247	237455.1445	4812.876341	172698.7033	2274621.072	44986.63193	478417.3001	50875.62459	217453.6713	150229.1993	10834.15463	88978.91566	24933.45239	11833.59872	298536.0442	45367.49076	3936.897182	10959.22394	3724.307936
37	CS246	1	1	1889078.231	36489.4408	49669.7045	214954.9151	34474.19008	196986.7276	26471.1565	41845121.95	83315.67786	206002.947	420273.7865	2021722.917	558743.1743	1177014.27	53896.76003	70008.04047	540913.3772	49098.78557	268521.6738	593629.647	10840.70179	68361.54142	106709.615	585427.355	39773.07612	53679.71972	752749.0725	68346.56514	1071012.091	47774.29797	359090.9289	3968768.923	111643.9584	144318.7487	379492.0229	454918.7248	488934.6316	61877.62009	155205.0859	45982.41048	26002.8252	953417.2234	172252.2159	43818.49988	11960.9876	141870.3252
38	CS125	1	1	4942209.84	121788.3492	50284.17023	62003.45911	52521.25963	111275.8582	23564.86887	49926983.77	133412.1824	440198.8249	780389.4053	10166191.64	1816424.971	1316766.226	69842.08828	46774.9149	512157.4618	39076.64814	809948.8193	1818668.415	12447.11404	165029.6208	472184.4882	2407731.852	56318.22315	73180.73914	2981381.399	194201.3693	1277958.803	52166.11466	622785.0493	7091899.641	366512.1331	170096.5794	805719.076	626939.0377	272807.2911	120616.4938	211262.5872	60355.01055	101187.1877	2953023.107	337381.956	104939.7571	9589.747713	13681.6422
39	CS162	1	1	5813732.971	62753.82401	67170.92313	228651.5985	56263.11374	279935.5702	56915.29532	47769706.98	120879.6307	226149.2145	778634.726	2553137.643	942257.7373	1411410.042	67919.54448	62874.10336	929888.5334	60296.24715	360036.2796	2536433.821	17876.33624	57825.36985	120037.3408	873725.6106	41537.0557	72214.16463	3302750.035	136921.0571	1107894.614	70444.18048	669429.1807	3330990.362	205343.2293	671750.9013	260842.689	609775.1762	577597.2406	54370.95596	145317.8625	45792.77003	52763.1871	2299675.517	346970.2257	69418.30268	26497.64191	169790.3998
40	CS106	1	2	931330.5463	20677.8492	10421.76236	428739.1696	18300.05254	555855.2208	94256.60933	19986931.03	33992.90224	80454.26167	279684.4593	567638.0182	248862.3257	595687.0534	23921.07202	72899.02756	392602.3186	10579.65773	100274.1922	477330.4918	63638.67314	27979.21482	23674.2982	96439.88719	20272.19403	21071.16722	674957.1098	25511.77572	723451.2102	15142.5501	175231.6968	2332607.617	118158.6776	338826.2108	116204.7265	265092.2912	172051.8131	39936.35513	120601.1486	28025.98368	9596.136281	281084.4665	46158.24216	5927.885751	21490.99633	259117.393
41	CS93	1	2	1573241.917	63832.14856	18891.28009	3674.384298	29034.85834	6462.873023	1750.640038	24120403.61	89750.99031	238323.5074	467012.6895	2330962.966	1393818.387	1569208.422	37301.87933	48346.95185	280602.4987	18290.40959	522873.6172	377511.052	1001.119445	77914.87887	120694.4741	455365.7698	26121.34205	32938.77493	719488.1452	151535.4136	571721.776	22582.43968	186065.4324	2787173.966	138663.0611	613319.848	443490.5323	460252.0038	186489.8075	62015.34162	117303.2491	34768.69721	69517.83226	1574993.547	208986.1488	31550.7823	9658.166434	2659.069907
42	CS20	1	2	1474945.411	48778.13135	6722.696707	141289.497	34136.86948	318123.3462	51542.31314	26331455.33	108350.7513	365259.084	489044.2105	9636452.086	916354.3636	1357731.555	47584.21082	74555.78209	397751.7354	9650.863542	407175.2584	254946.9955	24379.26367	95622.22766	386216.7731	1656104.609	32863.83641	39082.47295	656446.389	104648.8479	555298.9695	24926.31292	325672.3594	2850197.908	736795.3898	995617.0969	1524983.871	566417.14	261557.5952	94905.58745	124356.6951	46711.87145	55642.44859	1282308.191	175661.9139	34505.14403	26531.52253	125821.618
43	CS34	1	2	1811016.834	63579.91758	16955.88532	7347.303758	17160.15725	7453.229068	2006.12875	14036708.44	53568.05236	395105.8183	262137.8758	3407193.392	1187896.777	934190.7731	18969.05071	24712.10607	198932.3741	22007.62528	397816.9733	550603.2626	1673.300275	137755.2256	211507.2775	581604.5539	16729.00798	17364.81646	807016.8795	115862.398	800847.5038	19274.35043	137858.0144	2154155.263	294306.1345	534367.1255	723801.3834	365404.8639	138338.795	58721.92767	83632.46606	16367.97169	71006.57147	864144.5713	109184.2267	27962.93584	22930.42313	2990.875914
44	CS103	1	2	2084230.841	32870.47784	2343.906812	5964.431333	23420.61483	16811.61127	4302.487348	20989147.1	113878.5517	344740.6524	393380.806	648797.508	804761.863	706782.1122	33409.61913	52419.00087	371770.3474	3166.291539	336602.1536	854954.2354	2146.685766	134204.0087	214373.1589	752219.0891	26080.41287	29855.31071	1201561.997	94432.11871	910871.9337	8501.525918	268786.2754	3444234.469	361084.3683	690852.9702	892763.141	633909.5463	163208.4636	69345.44556	115066.4608	34387.18975	41038.08407	1241628.189	124810.4588	45114.65159	21252.40042	4489.549119
45	CS69	1	2	2182717.465	48059.99569	4766.217037	87459.52551	20502.91495	154615.2801	28276.557	26074457.94	103394.6844	258560.6743	431248.1551	3664815.653	578135.688	865512.0788	32890.06939	79557.03565	357947.2706	6012.490375	302416.0517	419277.9805	12840.27575	73847.36439	161696.7671	1071924.945	28909.03526	36528.76408	1043346.557	65523.21088	3427244.851	12711.9323	235434.5258	1390382.211	338752.2858	1098939.131	639280.4025	527840.0454	185382.6275	41240.30243	114964.4855	29594.46736	36812.96484	1102932.844	91506.38664	51192.88742	75739.69871	36952.37196
46	CS104_R	1	2	1357572.057	35384.22567	1593.523056	283697.1365	21458.20376	1014858.001	224673.9869	18417712.67	22411.02931	202291.4537	414245.9221	1975752.44	825911.0214	759612.8161	23181.36841	30386.93141	753.7850694	1550.137341	305971.869	382076.4672	168922.9881	80607.734	91851.28937	473837.8174	17194.85447	20519.49412	612721.6621	76253.95333	381427.8336	5424.137719	222007.5636	1606491.994	167769.7065	812802.8645	274636.5339	541851.419	132002.6156	69153.01048	134123.8105	14062.92793	42063.87089	594191.1958	94840.56408	8235.031247	20136.22807	390949.8884
47	CS104_W	1	2	2098238.333	75055.49209	32555.36435	10068.37778	42669.90366	34048.70258	9963.651474	26413816.86	150539.0012	228821.7248	520914.7541	6427731.966	1985715.229	1847390.781	50518.04803	39089.59974	300401.5902	28029.58678	783338.2797	249272.9156	5010.863705	129380.8197	305630.9381	894235.7834	32986.9867	42317.20255	646972.3984	199314.6991	1355042.176	45150.34607	385677.0473	3933478.455	280212.714	1480585.106	1179326.733	608039.6079	297628.4455	93831.48665	249756.8198	26295.00431	124924.0277	2444847.492	262959.4402	40319.50802	25617.14816	11044.35939
48	CS98	1	2	1009595.613	22032.19556	14944.46707	304599.4275	16105.18344	770376.6332	165193.8017	18188672.45	39458.91185	188461.0662	257437.7068	1776240.73	449443.9147	542460.7579	20023.37661	57536.86028	168497.6263	15296.83699	143156.9387	156616.9554	109143.0875	101172.0491	67904.21604	420327.6417	19225.0884	18952.70213	356537.3192	33477.85211	509576.402	19684.51793	152605.8216	1727249.212	196706.8844	411095.5272	352008.3114	329573.5051	87598.0821	52821.67216	72279.89073	22991.63559	19735.09698	427512.7417	96036.30197	8525.678994	8895.483083	243696.7187
49	CS160	1	2	2541281.222	92829.04744	34569.50693	51173.33707	19945.83831	149701.5268	30837.09448	28697536.9	92524.21684	176848.0023	399205.683	1818737.805	708621.7573	793736.6384	33093.47681	73760.89712	318652.8803	16463.89798	409001.4422	712037.5939	13789.26097	33147.4456	81075.88341	373404.2065	26400.19863	38037.92821	904950.5172	78482.42287	2082384.646	30006.6623	180352.6747	3554282.065	68599.6525	464279.7069	351100.964	463742.5024	207242.3474	35492.70166	161055.7267	36623.88467	43341.59041	1242433.76	112165.0768	38504.66225	20544.50305	37484.63514
50	CS10	1	2	2061292.699	74100.30214	36092.52668	397589.6425	30796.82096	1235909.303	287618.9937	30969262.82	84396.51328	519949.9568	355178.101	4835851.014	892420.9693	1071203.629	44749.66874	35276.5075	395367.0734	19284.70975	427084.7177	732796.2345	188687.9913	150918.6338	226975.1908	757622.8215	28855.57874	38530.20209	1335546.681	109466.9889	814934.7016	26974.91126	202819.1872	2579299.988	272220.0375	1152526.994	894085.3075	449260.6468	154916.7737	108934.9044	103931.5133	44937.92744	47090.60558	2305925.543	138390.2273	70604.95391	38077.59563	522562.9851
51	CS26	1	7	1919481.1	32283.91663	47000.8823	726479.3554	41808.27119	1595175.132	333095.3595	40985299.98	108232.0858	270609.5939	596588.4924	2960347.552	669972.2863	1241293.427	58666.53484	71364.95653	515023.0758	48160.68099	334201.5985	599833.8021	223141.9307	88076.08127	141063.9626	700993.1929	42986.66383	56349.90285	986511.9331	65961.53545	681780.8656	43946.91085	399079.6827	3530958.974	407651.9203	820186.6233	547265.3073	583650.5004	169019.1875	90945.60528	125564.6672	48577.88465	30653.76294	1535051.272	346242.2053	38313.42883	41455.89386	542436.0099
52	CS243	1	7	2780484.049	95234.51863	4907.112935	9488.191812	31226.93398	22810.18489	6526.841408	22347915.47	42071.75667	535666.5941	380453.5887	11373302.7	1366955.703	1356147.064	39221.16942	64578.14465	1435.374394	2294.952212	686121.2739	711308.5682	4121.085112	336149.9485	576043.4571	3073451.096	30305.15111	34858.58722	982418.8954	230214.4974	1458989.457	8839.026091	171656.1473	2659021.026	237540.3684	562066.2364	1950428.439	488636.8267	215858.1791	165804.7167	101477.5311	40253.3777	129394.2083	1129754.545	117742.6401	70924.68787	42766.27468	11511.15246
53	CS245	1	7	1316967.8	36459.72864	1725.908452	68239.47254	16644.42099	108470.9185	12464.57122	13673822.37	14696.70651	224512.6117	222949.4452	2550763.999	572626.9721	698010.8019	18714.39412	27411.25037	535.8468567	1090.587769	210465.4116	305500.7821	8286.641775	228173.1406	131532.6004	528905.1566	19184.07713	18162.01098	423821.3149	62319.70379	560071.9142	3819.39249	122222.0514	1126613.62	83513.87994	83577.65879	524315.9653	301418.8387	92957.802	143810.1599	48146.98912	27951.33691	26549.85699	444663.9069	28656.04909	7421.521489	2417.454014	15320.80059
54	CS221	1	7	2922875.144	134574.8296	38322.28159	230998.1626	40745.23288	426083.4023	68966.8871	38728221.59	170912.7483	682836.7178	613737.3284	11146168.58	1617325.819	2062639.245	60537.37275	76540.53683	437472.5635	53098.24711	668355.9562	632891.9179	35853.79067	295344.8191	545194.1499	2574549.3	37380.33163	50870.66399	1216772.533	153619.4142	1026540.287	58219.92386	554806.6608	5763803.638	318638.321	711230.7366	1667776.11	690175.0986	265317.9128	254213.9725	136517.799	39896.71414	105934.2074	2906130.402	321082.915	62352.23923	31108.74888	72335.05998
55	CS189	1	7	5011741.301	93206.99283	3552.177786	343134.2797	42876.68517	588327.0031	88776.27565	33169015.6	156601.2391	1017256.682	517559.43	15997788.36	1545024.917	1682166.005	53601.91981	94019.92538	299575.2858	5429.95634	693490.1459	1166105.07	47423.71371	503688.4361	677290.6259	4428693.666	45260.59792	53041.27942	1414966.061	228562.8712	2007538.564	9033.197131	411642.4381	1857663.757	241513.7131	967400.1452	2341248.002	863663.76	254566.4851	235011.602	125925.461	45301.92622	113459.902	2046327.58	136393.467	84619.28517	59720.3148	187132.7884
56	CS253	1	7	1434725.888	33777.18677	11343.41537	106831.6301	13942.85422	154945.9047	20870.20864	14118909.87	40114.47943	233816.0095	235574.0809	1557623.931	577727.2589	550036.8528	16669.49875	72349.86185	113628.791	9750.884867	212104.5107	344287.6012	9039.136495	163768.3304	78636.57684	257517.5914	20728.02051	20079.18028	636463.2282	55483.09362	1017407.277	17575.37773	157779.5576	932855.8355	41011.98431	133661.261	298260.3034	232124.1468	131534.9915	88228.57402	46332.57457	18880.46301	30213.23155	205815.6889	32963.41605	10041.4543	8449.492617	56928.70419
57	CS204	1	7	2679315.787	127834.7243	20664.92182	296348.0217	24992.26514	573559.9936	108120.9618	24094424.1	82191.27044	570279.2806	323783.5274	5696667.687	1351396.571	1542746.05	37754.24501	33111.14201	254735.1617	24404.53964	595537.03	766408.5472	48028.75562	518919.9013	238309.779	1521149.62	27899.72385	34728.04444	1194697.604	146769.6293	1205042.012	21158.235	218214.2016	2491450.019	201465.5327	453285.7865	934372.2922	528366.495	114179.7737	216267.584	105990.493	26459.54	98335.59904	1486805.89	155266.1001	83345.12231	18689.56749	244088.9045
58	CS159	1	7	4129212.694	93509.01092	47541.55714	209016.0636	54387.56243	338932.0422	44603.59032	43122352.04	159977.5498	929672.1772	606317.0258	16633447.86	1929106.654	1365216.295	71579.80038	44087.92175	367966.1236	34687.4469	902044.7755	749363.504	22561.77711	625925.6956	699561.3661	3782021.322	58777.61835	66445.97411	1271645.658	230031.6504	1857958.469	46568.9	536588.1566	3918956.918	387101.3678	517978.1816	2595434.624	999901.0705	540389.1256	393936.8894	101719.6218	55295.41534	134044.9025	2745054.879	356442.1526	74288.07418	25801.28951	49124.33667
59	CS126	1	7	1206308.023	31088.53656	4082.893988	207613.1407	17356.23499	634269.2369	142267.0627	14513443.16	25315.29926	247544.3276	299209.2945	2490643.545	568578.1604	626989.4154	20017.00494	57318.32584	1011.986375	4700.175037	198476.7732	274220.3131	84545.44669	154402.1776	128328.1083	626429.2841	19179.27135	18116.27449	485064.9077	57162.24545	481843.6213	10332.16939	155512.9515	1692469.891	93877.84742	144652.049	512734.1829	367257.2757	98450.18964	86871.76569	70045.98624	28474.6008	26424.87092	663846.384	52606.47698	9841.88042	5014.041686	82788.62509
60	CS207	1	7	1813641.948	37988.93667	24478.41304	539614.2153	24822.85009	1178557.506	191839.0417	23186273.74	82270.09265	217406.4092	496155.3548	1889544.606	546431.7837	765521.6072	26631.71238	34005.35553	374085.4068	31451.94403	152466.4878	622383.7791	152197.0524	60433.48847	100388.9344	331178.1456	20091.64629	29396.94995	1056395.632	77019.12441	538799.8833	29479.54455	319478.5279	2380332.297	32248.15645	521006.6687	454014.7272	564994.1696	150435.4962	34385.20531	97314.13402	23604.87761	25047.49213	985691.5869	90858.98364	39291.52179	22452.25563	422755.8598
61	CS265	1	7	2024586.675	67460.25508	26063.6758	4738.604522	39407.08261	13649.59855	3324.110251	28117891.45	105172.7207	441377.1485	511617.9747	10076992.42	1059652.864	995255.1358	50305.66035	38451.92781	315922.8356	23691.03114	459799.2734	309665.7456	2382.827705	152717.4357	394682.0527	2276920.211	31861.37289	42632.69067	713923.1099	127321.4659	745380.6794	29779.50381	330203.0548	2460159.185	93979.29099	1628635.51	1585894.18	566545.0396	215115.727	84345.91808	151215.9471	46084.22444	67392.09933	1565870.022	157930.7658	45569.37986	43963.96586	5668.796901
62	CS240	1	7	1581069.393	46212.14723	10784.74214	139961.7293	12794.59173	121577.1771	16289.66887	12916242.33	50546.88096	410911.8964	193055.1536	3776440.334	617931.5784	877768.1584	16699.02563	27412.45124	123790.7079	10456.18544	203814.5726	365965.9117	7416.878789	186828.881	201936.5441	1522095.026	16684.51973	17111.05074	499288.7859	81879.65308	1028356.123	12456.45626	102402.2532	1303184.305	45592.58824	323066.7034	824605.289	308731.4141	82002.60109	108297.7472	58992.82894	22114.97383	36539.63542	310153.6882	20026.37801	11911.03036	22613.49659	33710.98683
63	CS284	1	7	2156900.908	57329.30538	2705.914014	36789.24442	25600.69503	108665.9987	13764.3735	16938735.78	49672.65714	256486.3802	402340.3836	3955787.242	1199374.024	620886.0839	27965.43843	54201.68324	212415.6896	2508.617043	376014.3636	453993.0313	5160.140771	176756.9179	234194.2376	980900.6208	19893.94626	25651.11732	883335.6149	119699.6411	1087905.118	7371.251347	215129.2144	1575769.928	74125.00379	216790.0433	972715.7948	312180.6781	185937.876	153973.4579	93720.5279	19925.97298	58933.94807	1137588.872	118840.8612	31119.41132	8807.174227	12509.83059
64	CS150	1	7	2554937.354	64402.05831	24542.70306	26207.20063	27571.20832	28789.91358	6939.095092	24472325.79	138614.0465	388381.7178	470900.6578	9920738.538	973101.2292	946935.9283	39307.95783	42598.95073	249018.1237	25224.09618	480127.0072	759953.3572	4247.701413	202328.6771	511025.4202	2981873.67	29656.63117	39743.60475	998854.6176	118817.7048	1455517.953	26249.31722	256733.96	2501118.09	46129.09849	675812.5956	1726895.942	600289.8366	195875.7415	146397.5296	116074.0171	51905.00661	61964.33949	1266671.129	123921.3526	81682.29379	16185.76262	17376.16657
65	CS2	1	7	2196848.791	141207.3253	19858.7653	192247.0223	16414.81913	886148.5899	190125.7162	15553642.18	77035.65241	457928.456	369733.5165	5573784.937	1027745.603	867902.2766	21885.47579	35909.32426	237798.8768	21358.17573	425960.388	486117.4385	142584.5421	186509.0188	295103.0079	1791120.348	16912.45269	19961.93306	835644.0836	122699.6884	1790646.097	22857.48838	175878.1529	2334887.273	36672.10162	242805.5304	1276699.307	458324.3226	91776.15297	109825.0131	70627.79245	25679.35448	56148.78318	1072184.009	52851.73058	55196.46606	6657.484572	246002.447
66	CS219	1	7	5348200.841	175205.826	13746.77261	17572.3488	54639.77088	33557.55169	9635.039858	35361975.2	130104.8304	773869.2378	385562.4189	19388546.81	3160746.882	1899700.507	68299.28172	78185.07724	195862.0419	10752.8894	1307513.52	769354.7063	4742.148591	604215.0887	864835.1646	5675107.364	55003.20605	52518.19203	1570327.665	322036.304	3146798.71	40376.6051	325531.3384	4308658.637	193226.8434	614323.7166	2960133.548	671369.8703	336672.1411	435498.426	156714.3401	71944.13645	192984.435	3426617.623	255302.3946	80329.1965	23574.20903	5980.933742
67	CS136	1	7	2559658.61	72668.97199	64443.12105	7470.831823	38421.46144	11247.17517	3924.672355	44645132.7	92990.3235	166453.5943	532387.4054	2515212.148	1034170.782	1463386.419	65817.79534	66150.84254	554335.8932	53797.51503	538979.0964	1598340.1	1976.357737	49306.71054	148194.2554	731273.2938	46664.47355	56213.42537	1895031.798	117330.3433	642304.2488	63163.64405	471070.1506	4574576.176	263734.3118	344373.977	569401.3892	461643.8039	287691.3131	48300.39318	260285.7813	84071.59779	49110.87968	1808417.691	241948.5477	58763.96492	22443.33797	4940.227587
68	CS166	1	7	6300747.215	132422.2487	23733.84064	11907.26934	40733.00352	36704.14472	10519.41724	34972793.43	110068.2159	607054.521	401509.0835	8023832.105	2539796.313	1556719.506	46298.11288	38904.43894	222811.7832	26168.96479	1142907.065	1130079.436	5199.428771	243494.6038	329265.2306	1605740.714	40691.51454	55745.40467	1642495.642	362258.0212	2944690.754	38245.86765	262692.4736	3524093.179	189580.6462	1034811.968	1321778.834	536049.3045	259921.1389	241961.2672	200853.0461	32621.99338	173200.3552	2650222.026	286609.0401	108863.302	20581.10151	7015.786418
69	CS157	1	2	3523570.618	87533.02927	96539.50472	285844.4215	53500.55384	499962.3464	84656.54978	57244754.51	110141.1378	257077.9863	797707.719	4667166.436	802061.4237	1284962.504	82468.65263	69593.01848	967554.7315	63524.51078	413725.2314	1278162.967	33603.51337	88234.15817	197488.3285	1252782.126	65099.70105	87423.06534	1890099.84	117869.5639	2311378.461	88495.01131	854690.4177	5795818.009	160701.1865	700474.1334	664628.5715	629031.1984	493318.2998	68844.17055	222123.5887	78783.84432	46760.35881	2557972.094	210532.0794	65476.9426	36988.08325	194733.6493
70	CS55	1	2	1429752.906	42083.18405	1894.169758	350603.6671	20363.17296	564867.751	92068.0848	21589854.56	11418.83223	121407.1923	297455.6569	1011827.987	491570.1897	602053.5052	23567.96546	30357.60369	648.5800503	859.3676301	198494.1443	509933.5245	57726.02669	49692.90468	41583.31396	212667.7439	20207.00196	23636.70275	778236.2894	49078.88268	427855.4803	4591.895272	182786.1976	2077174.765	188765.7385	469688.9459	220228.299	273913.6296	136058.7961	32018.19491	95682.00988	22145.15382	21126.41477	431221.3866	48077.96297	9801.94309	17688.18366	86022.5754
71	CS172	1	2	1767058.49	29607.67359	38992.5322	500499.5846	24673.6834	874153.4688	185234.5981	23444964.3	62347.46846	226980.6723	493655.6712	2699920.085	556095.0835	1025614.051	29597.96742	38556.39337	469485.0859	44021.48235	197794.801	521161.1323	107752.4899	89787.453	130896.3275	590313.9179	21227.60892	29412.46206	869358.9325	59539.19752	718744.922	35257.77697	264930.1136	1718998.64	496165.5459	993863.8476	608783.4194	460483.3819	104049.3853	61111.02981	137623.9388	31372.79762	25937.25681	756023.9159	115648.027	22964.99527	25497.31684	294480.653
72	CS277	1	2	1688555.094	68793.46818	4753.305524	179638.8769	13124.61667	711501.2937	158334.1286	11028935.64	20372.88189	454836.9051	153056.3034	3275568.512	1172378.679	1150325.852	14683.48221	44355.57444	1269.336551	3007.102463	376917.223	441874.5404	138358.2737	340803.2445	164028.3467	721976.7797	13754.47812	12447.25156	652104.1313	127638.1958	719618.0382	8627.696456	66587.40045	653421.4129	300356.0777	621078.6208	697972.6927	241082.8655	48636.57141	187836.4003	32815.81932	15029.93697	60302.89832	843676.5759	74074.01396	14926.41461	21015.8112	220838.0092
73	CS257	1	2	754701.7253	28422.05875	1798.655202	4793.146566	19672.19943	7096.846594	1164.008351	19217426.84	68516.66522	99422.66067	346797.0954	1562018.392	460410.7968	835470.9118	24427.67934	37246.63785	290522.782	3841.726478	230067.0394	158626.3142	975.2335661	11883.78873	67714.33907	398035.9201	18975.69563	22913.04342	322324.9167	55638.3187	226112.5757	6647.900123	209899.6053	2162807.208	132479.0003	612571.439	287465.3897	436536.8639	220642.858	11878.56911	115589.0335	26007.84549	23166.31529	384632.0577	64489.02503	4576.738277	20674.9138	1982.041739
74	CS86	1	2	4282482.318	90916.21704	14825.85858	39249.14956	29657.50613	97816.1823	17108.35451	18455644.03	82550.18949	429245.5606	198376.46	9302852.992	1565417.05	1239555.514	32146.65282	19657.26435	117733.9053	10161.48423	760733.8581	650159.3421	9398.859075	261118.9577	289159.6657	2299337.597	28640.91255	34828.97347	1072582.384	187537.4473	2371999.433	12872.19598	97967.39398	858208.6247	684870.78	456878.7072	1536962.219	375048.0137	184678.941	317885.5399	71219.1684	39300.50531	94174.48944	2095584.225	192720.9332	76194.16231	18332.29197	55686.46292
75	CS32	1	2	2507421.242	52157.88519	23131.10769	9604.946487	23258.80049	62508.30934	12259.81229	29041093.74	68970.86764	86673.5538	242651.6877	4939341.727	921286.5963	1051303.38	48587.77211	59535.38647	228775.48	13418.51321	385820.0277	929313.8742	7713.305327	61428.13082	240774.2086	966103.3369	37709.39833	49692.43033	1256310.576	84739.7909	610948.3218	45177.52334	113835.131	1883864.133	203718.1796	969444.0963	795302.06	252554.6239	25292.09057	34247.79423	123254.141	53509.74804	56491.07832	3356954.397	135227.3546	97782.6481	8163.33727	15031.87738
77	CS233	1	3	2481216.046	102457.4183	4292.608183	5306.122446	19115.58358	8236.996839	2336.426073	8948388.367	79921.72768	708978.2795	215703.1636	10532461.3	1510942.845	1242526.118	24252.42057	54809.30848	114229.4194	3804.480632	773573.682	669077.0199	1730.236041	292250.4664	405269.3758	2761384.366	15832.57168	12760.18441	1225776.715	172549.4375	1091431.093	11684.32264	86218.46955	3920603.277	451549.3732	729203.0972	563149.3733	321941.6406	193463.8924	167278.805	91348.60167	41294.9223	117834.7493	1146180.591	122062.4962	59683.35007	25915.82538	3601.135477
78	CS8	1	3	1733528.488	55405.66949	34449.09476	9693.582454	48868.1627	9518.584087	2831.498516	35891377.2	119876.6083	170628.0612	446370.4081	2802175.822	1002873.547	1691532.884	63371.72002	71834.88359	402583.4864	47010.61191	471491.0826	354093.2019	1656.502935	55879.86039	151634.2708	570385.3536	38644.68764	57886.97404	784990.1216	90462.1799	485204.1886	49882.9391	361027.8388	3856017.653	215744.3247	1348266.061	467068.3792	605509.5996	295342.2832	68846.11197	163025.1185	42459.75688	47865.97626	1541845.746	176487.0297	33803.06597	37227.86044	4621.117258
79	CS260	1	3	1221686.258	10598.72469	7524.526053	7580.052805	2853.52022	22614.84423	3960.554083	3011334.119	4840.357007	8970.704465	27937.93148	310420.7562	102278.1698	53629.70828	3089.848685	32421.26778	84358.68943	3807.263239	44213.22969	160279.2771	1740.729489	8668.250506	8654.923142	126387.7104	6743.649979	3927.033279	268777.1891	11826.56209	754067.653	13621.23324	20800.46196	83713.22086	30967.56297	208830.7171	40505.62605	37130.2762	36684.03687	8938.617014	10298.40237	6815.089894	6388.71693	86472.25769	7325.788279	3707.375628	4029.600045	4214.309546
80	CS49	1	3	1472929.115	39755.52037	6760.248043	3948.843064	11629.39659	17046.8026	2772.092035	7029894.683	38579.02838	181041.3891	188406.2652	978566.3852	898031.3001	598245.3112	12095.7072	44520.61651	2734.245836	5506.276644	328362.4003	182035.51	2014.082721	188063.8037	159368.2969	1221283.722	8349.10676	9606.123256	379134.0702	91722.74616	1634346.67	9350.124263	70647.17515	825369.2239	204395.4312	1093066.299	613870.3919	329032.5759	6834.023924	109646.0646	58806.43171	14221.26774	56222.2808	506275.9868	46150.05679	9961.551466	33711.65734	3631.4472
81	CS248	1	3	2422177.731	99638.52564	3226.4605	3688.852796	14370.55378	9781.022344	2294.294892	11385407.72	27653.70806	237525.2734	299650.5316	2449221.316	1162067.732	694069.4959	16906.69271	55402.9484	905.1623466	2506.24784	374288.0539	923288.8838	1356.203812	112180.4188	124690.6527	388898.2333	10905.29137	13900.12153	1270509.012	117569.3397	862177.144	7650.921487	180296.3605	2436845.854	206405.5527	738650.7251	504540.3688	568155.8517	158375.6437	66303.807	115927.1886	13124.02501	58832.69288	1000301.838	43832.59162	26111.41068	17185.91784	3629.167914
82	CS57	1	3	1477184.102	27030.44183	58766.83777	773463.4877	28575.01332	1138897.683	264426.1426	31696840.2	97230.58034	164825.0056	652278.7798	2009686.08	523327.6609	1357382.884	41910.72721	46635.40032	644060.9429	37093.18195	188437.1018	441727.6852	210227.4786	22301.08011	96548.2687	717289.3131	24242.01646	37943.83623	691570.7575	40286.0048	364710.3007	45088.90065	347584.9999	3760622.105	294451.4401	1173405.222	388462.3188	444015.2723	85954.62328	21349.56354	235654.4817	32281.85598	22215.53058	1102137.458	159080.443	24400.59209	43470.86941	696901.352
83	CS92	1	3	3008865.812	81081.46133	34886.13928	19503.19739	28612.96533	67590.50686	16115.40979	27076764.15	126814.3459	261852.6925	475924.375	3026726.314	1330330.169	1130485.682	38514.74126	54122.18218	353379.7555	26861.21147	604747.5716	655512.9441	8903.694207	90901.50133	141142.9169	1036628.208	23016.05979	43295.03308	1083934.188	133385.836	2193969.103	28295.46958	250884.761	2456864.435	240468.8307	550011.5305	641624.5559	585912.4326	232802.3963	65309.86906	138800.2544	45676.76526	68022.16677	2387660.275	163496.6641	63915.39296	11932.95544	20539.49126
84	CS144	1	3	2005713.164	59329.72423	1952.388073	8828.479113	23391.95509	15692.80999	3990.026988	13523021.38	20958.81754	230026.0827	286479.8947	3474731.197	1046457.554	775770.4257	25061.45147	38497.45688	446.3915329	986.0045845	383278.3729	549365.3951	2160.522936	140569.8732	198206.0617	1395590.024	24026.57176	19201.18855	972271.3855	125772.3257	650875.6845	4740.827075	142308.4056	2086018.213	313716.7107	612914.6981	970301.9072	267478.7115	141845.8209	110250.9165	78035.4977	21185.57139	59840.08533	789823.6092	37062.90323	28016.46871	10308.86708	7725.023404
85	CS206	1	3	2130639.126	94860.32851	1466.560559	47122.399	18153.25734	115244.635	18264.05417	14216512.79	51555.51292	299239.4038	274781.5944	3783464.685	1148919.112	1176639.509	21170.87904	21581.57214	137324.4954	1847.984032	462863.9798	760108.0985	7625.388608	190370.4585	230023.8963	1220069.588	18211.81759	20873.74925	1057008.039	145316.8981	1128007.08	3877.237091	114527.8332	1161621.608	177820.7827	224308.1911	519276.8561	377221.6199	183635.2375	137556.9415	70820.80173	33828.40768	64657.3658	1284438.281	134676.2166	48372.17547	4974.670437	22175.8725
86	CS31	1	3	832349.1276	19919.96296	14997.65412	222943.3889	14188.04802	761357.7668	143078.6406	19677548.86	39448.4888	128471.0048	258516.4292	1341790.407	445293.53	759325.7083	20763.93951	86072.82679	179080.5401	15739.02121	165124.0337	308346.8526	121915.0654	81368.58449	55664.64379	271639.875	19063.23268	19967.85624	546740.9741	37542.54212	369863.5721	24416.34959	184781.9859	1752570.043	81002.2132	263604.3463	215918.5662	206103.2598	172865.5796	52210.60187	65447.20275	21329.03723	16210.69402	591863.1395	65092.79439	9958.052189	26690.19638	254016.7494
87	CS25	1	8	1399654.266	29343.84372	18680.69877	179491.9291	15458.74149	494726.8815	100093.3217	13038403.68	31037.75576	152350.1774	247329.4912	1636394.231	567402.392	717722.5805	18330.98389	34050.68818	186060.1239	16519.49739	202026.4927	204903.0164	54727.49617	52229.53345	64054.83347	372896.3514	15774.91073	17318.93777	428231.641	40258.45721	803699.9981	26902.15007	128669.9774	2114533.944	39901.18651	558412.4208	305088.6987	215534.6427	146190.3119	36997.27542	92835.77264	19429.71562	21572.48653	474818.6635	56729.46533	6442.715835	7803.463056	48121.57601
88	CS41	1	8	3180834.705	75965.84897	56162.66408	4028.956563	38267.82077	5805.17911	2305.238888	32192600.37	54970.41286	135859.0299	410855.7713	2857251.146	958072.7426	911983.5412	50384.08327	45169.12413	547731.974	37739.85286	454828.7904	1769956.967	1694.885629	35020.71678	128997.3383	662869.2754	29541.77834	46232.23471	2228822.307	113069.9275	847933.8471	45103.83609	327088.1164	4708454.281	99367.74726	307254.8204	276641.2763	269589.3038	318516.0572	25678.11344	160973.8974	42378.00837	54391.89815	1615485.539	295530.6419	78776.52298	24900.56243	4018.24689
89	CS276	1	8	2378642.598	70298.2272	12963.42781	6443.919413	12673.46568	16328.09459	3805.172922	11381819.24	31693.24681	209017.7861	263670.5017	1949736.743	726007.4099	476648.6304	14146.38537	39537.43545	137796.015	7499.262404	281390.4725	554479.9111	2098.569616	79979.44425	84138.42925	501065.3795	14018.11435	15579.44399	793432.8538	85952.63239	1444551.297	9731.34575	180235.9704	1703077.908	64156.58314	164955.2894	359904.5646	216999.4246	102208.2478	36758.94815	40653.84055	18155.33504	43256.68279	564386.5273	64278.781	14643.60077	2858.882714	3287.728057
90	CS50	1	8	1417280.005	26396.82705	49637.08797	126141.3067	30399.91741	173056.944	20930.32351	30897988.28	74441.94822	107341.7077	488106.4863	1638297.456	576574.4988	843226.6082	43426.85335	43876.39572	472804.7545	37506.50918	234331.6749	531686.816	10721.56133	67277.73432	81640.70483	684499.0579	32099.60115	38549.83826	857968.4046	56643.93899	383597.258	38986.11121	347158.2318	2382468.424	163944.203	1078561.381	296162.5327	426541.4181	190431.583	47084.33033	101301.25	28170.56048	24981.34326	1024101.173	202391.3844	25545.23974	59917.90783	39372.23176
91	CS198	1	8	2243770.603	73428.10298	17881.23321	7603.503669	20775.23557	13715.22298	3511.371891	20494946.82	59381.05676	481956.7461	364086.2628	3457138.207	1306464.809	927263.6597	24753.82282	28594.72468	246028.8895	23468.75705	549406.0449	679946.1743	1873.348094	227991.0551	204855.7685	1066379.364	19655.20041	25676.5226	1113976.573	159747.8298	1075930.294	25589.14403	216024.2653	4778836.613	236711.929	209865.2768	856060.6455	457405.5004	393709.7611	112859.2279	121093.0901	34795.38135	77368.58595	1336255.421	112412.7002	42952.79205	9789.191966	5843.909369
92	CS274	1	8	3281512.813	105985.8887	29855.07678	1118770.311	55316.22214	1871657.812	354303.9408	37312514.93	208860.8749	811775.4999	713152.1897	16654398.48	2065578.18	1653931.618	68352.0715	53585.79687	341879.0215	30517.99688	915221.7161	354308.5026	308322.9097	560206.2447	629383.3519	3893477.811	47868.47835	57242.2959	811379.9686	267953.3321	1293605.634	57746.82025	533878.7377	4532376.717	488795.3425	859712.7357	2616462.086	896103.0966	249590.9077	333380.9388	163462.0929	64246.63475	130122.275	2859821.117	288069.9258	76921.64999	25284.66999	294088.0422
93	CS17	1	8	1765826.478	52184.48981	1482.111441	40379.5702	15851.21297	89943.81485	11716.7887	10758263.71	39600.47592	269632.4198	181695.359	3137918.562	1263155.898	853513.7485	15094.52535	19668.05845	105998.1316	1298.606685	442080.6336	267734.1895	4512.11816	295443.5884	172296.6516	619944.4485	15719.16971	13936.78018	547632.9747	135737.7475	773653.4094	2541.913789	98213.02872	1237615.161	232648.2253	305994.0718	419634.8606	261492.448	231779.556	161282.3677	42873.45023	17623.65817	70698.11735	410599.7632	143766.5339	12332.4525	15469.16077	40333.58427
94	CS40	1	8	1545629.421	86412.0422	3818.802822	383574.0987	18241.97506	1200438.11	277412.3707	13572903.23	64709.80865	432319.6647	351811.3007	4241167.616	997894.3076	938560.9331	24055.02371	72079.84037	254405.65	3689.141443	364869.4832	294990.3809	203795.9335	200564.3936	262890.1406	1513811.799	15168.90441	17451.88297	624191.4144	104306.2549	671918.0576	8413.102922	174733.4874	3566114.654	131664.8377	169664.2454	751755.6349	406760.941	93499.64978	141219.8289	112967.3604	28478.17939	66694.01479	1362183.993	128504.94	62312.80091	5012.589823	405215.3179
95	CS73	1	8	5590892.664	80456.94097	48146.79859	811286.865	49631.54606	1650076.071	479832.9877	43581550.78	137077.7867	599556.5244	635611.8659	12764950.61	1319250.692	1191663.872	71446.38749	35351.46195	445672.7957	33964.76513	720382.8411	649212.0329	361957.822	407031.6396	377324.0631	2866212.006	51459.10513	73240.6364	1405131.177	149782.8101	4791758.983	42805.61062	695444.9475	3079874.257	621439.6891	1304334.509	1519195.631	727645.228	196153.7999	179206.5788	132952.7442	50763.67431	81962.87738	2347547.01	250713.8813	86485.34599	94208.12063	449822.7026
96	CS11	1	8	2980089.773	94541.96424	37854.08775	37135.70585	32439.24163	86752.83923	22276.52675	26312848.76	158690.9835	468926.4061	548682.0367	5492477.344	1209868.004	1176049.105	43636.03109	39640.66351	334135.1384	28554.09999	591346.3991	609922.1534	12054.04183	186901.4267	289204.7901	1432720.309	36024.64296	46593.48928	1082807.802	120641.0524	5041885.874	31590.92587	350984.4356	3488974.449	374476.2305	473375.786	1052673.773	794639.9888	227932.265	77102.93597	126813.9722	48780.21093	70660.48497	2527997.254	285571.2676	69167.929	17022.84812	15841.7145
97	CS225	1	8	4063676.776	188885.2784	28369.05494	6834.558768	47280.66269	17247.42662	4637.738287	27259103.97	146363.844	1347402.717	426121.264	17065091.34	2725575.616	1133904.373	60086.26197	38597.29759	269879.0526	31596.6533	1309385.865	255526.7712	3203.729511	571297.0174	897485.1579	2395159.791	40500.25761	42256.55839	741099.6243	386228.5633	1282821.853	40047.48205	272121.4124	1903546.809	537831.3929	1667048.629	3018750.562	776749.3683	52577.32066	223016.8325	177829.1508	34176.79351	178637.9433	2733363.544	194856.7038	79719.86003	23853.03047	5417.198354
98	CS151	1	8	1614940.125	38304.47172	40122.14611	168800.4642	28192.91033	179400.97	23649.74262	24718212.41	66741.25296	139695.8207	108732.0279	1045721.229	562280.5564	910080.9124	35365.33686	42198.11313	405148.2638	30853.29838	241988.129	827191.7483	9436.925621	67018.14753	52250.75428	421145.2996	20865.54359	33237.30809	1185058.35	58986.90274	432927.7862	31535.94568	294155.3677	2787396.908	72556.42459	185721.3237	114827.8285	469296.5544	362374.1535	64182.86162	94802.41631	24514.12708	23622.12598	768527.3346	175729.9353	18780.93064	12300.21865	110508.1888
99	CS84	1	8	610656.2133	18159.26977	21941.31329	24623.1128	15434.88518	49984.72877	4413.434489	17272785.55	27404.4362	43082.29379	1836.530109	564717.799	383038.8375	596088.2856	17537.76435	52703.67939	3534.16119	8739.919693	157792.1073	378562.0636	2494.559829	36790.66455	30716.47831	59466.7068	20135.85235	21229.64578	546951.2443	39182.95876	172013.2557	16951.124	2847.858151	1840851.808	88818.26721	40067.7529	93550.48427	255111.3906	304753.5562	60407.46933	54047.72016	20472.41345	14668.69029	270509.0068	53299.15993	4287.521561	6879.484234	18342.22053
100	CS199	1	8	1753992.224	42413.06605	15776.42168	7024.077062	15889.72781	24764.42203	5416.106372	15973829.21	46989.27705	82045.15599	264832.3912	1138116.288	489167.6345	332485.6695	19356.47078	55119.88649	194845.6018	8137.844858	204813.7171	475134.6884	2409.605016	41276.55229	44409.26262	157766.7226	21458.11527	23159.75536	787025.2197	53095.57609	1168679.78	14647.73603	154770.546	1913905.843	92306.55694	114465.773	179513.9695	400446.933	94753.95333	37522.43799	64879.76299	25122.98794	21316.85362	375939.3037	51723.57109	9228.932117	5691.074175	4883.583684
101	CS182	1	8	914587.9339	36501.85426	8838.267341	665200.5844	15194.62112	973611.0576	176058.1292	14502524.51	77605.92402	211162.3108	164782.0155	1643468.524	616018.2708	1094807.349	20219.57307	72463.53258	185777.0142	10517.33205	203511.8358	143385.1733	113370.533	202196.7494	77139.24167	255954.9306	16829.83428	18701.09081	341957.5866	52788.57448	444337.0028	18821.60975	147354.9107	3218347.161	330281.6769	126514.8179	292244.2718	499071.8058	150156.8792	103892.9927	60113.96775	20426.80787	27363.88341	634432.9998	72193.53253	9778.284574	6502.258277	498223.0933
102	CS122	1	8	1628312.926	38298.07902	8722.977373	659162.279	28176.87787	1251473.914	254544.9593	42856381.75	94632.04596	271727.1827	754595.6324	3145472.691	629670.2495	1127848.059	54733.64818	114427.3779	686601.3221	13780.14723	294969.8286	706985.1317	167089.2154	74860.77356	132699.6143	705775.4142	39308.28138	49831.38544	1009266.642	66252.67037	519068.9807	19554.07596	462849.0639	4759701.434	210187.5221	1388148.343	646953.1928	527905.1191	374172.6029	40938.01544	215221.3737	37576.28233	30500.15187	1483242.372	196152.5419	39995.12728	75145.71588	412061.4944
103	CS271	1	8	439369.7102	15511.95383	17855.31606	34987.24578	10619.64035	63994.89097	9450.770523	17570380.32	33803.08037	90178.83136	230798.0812	879840.0245	213307.9067	672746.9338	17553.90627	40382.03802	241022.1111	17842.87212	92762.41369	307856.8441	3362.243686	37588.99522	34494.29866	144251.08	16083.60936	17190.4481	421394.4287	19741.91844	170766.3521	33177.33708	155515.3497	2369175.869	159311.099	110320.7592	171261.0801	208839.9658	133305.5297	44493.73234	61916.26846	41774.41147	5666.166694	436270.3333	38923.74867	9730.283094	20548.08092	14551.04373
104	CS141	1	8	1657799.515	47642.99252	20032.17428	145169.9796	24145.94563	854209.3729	195609.0586	19150047.84	68029.8557	288842.724	307909.6095	3722369.459	847377.7287	1104817.888	30860.21117	68207.93089	254362.8037	14583.72807	366098.7784	520714.5183	128083.7427	206811.667	189691.9701	364336.4927	22141.34393	25121.08603	828587.5889	96252.39469	628375.3975	21103.61337	177375.2324	1870524.396	364914.5847	272096.1658	815468.9045	361410.9607	91783.47609	150808.4303	87742.30545	27770.36967	39331.09711	1147298.588	118833.5765	36322.33626	13751.01348	274453.083
105	CS76	1	8	3845694.913	97538.45991	19430.22811	64138.43802	22054.13873	253650.5346	55659.83985	12790075.41	67437.10044	639650.4052	186469.8354	11586494.07	1194096.977	789808.1701	27155.13231	27588.95621	111384.0009	15741.26732	632798.4557	436495.7984	28191.68642	426774.7248	453744.1892	3264217.393	25687.36497	25590.80889	925332.8587	152807.5523	5756959.341	15392.62355	99037.10689	1075829.102	608754.9644	396321.4362	1751075.085	407562.9454	158189.0857	266692.9052	40849.05847	37054.79438	96439.26636	1604563.413	105815.5521	51963.17293	8292.226528	38397.16266
106	CS80	1	3	1980141.456	51299.43043	23730.61939	67610.77856	27775.94403	139014.2695	18998.08623	20714432.85	77955.62682	373983.9651	362253.085	5997426.988	933391.1236	730853.3534	33056.81276	26632.31334	226868.6831	15715.35135	388892.0256	464415.3023	6215.666531	263742.9822	236587.4683	1649316.117	27270.86434	32798.2156	754115.4746	119296.1158	1269835.949	16712.92746	223455.3032	1419215.938	869602.6044	129818.7643	1090781.449	580116.1729	219335.7713	202257.3188	58765.13503	28631.44626	54160.40751	1049439.965	115376.1578	58613.21653	6012.389086	62205.49997
107	CS53	1	3	2491924.974	85874.6776	1613.900712	1801.425322	17351.13374	1495.142003	1046.249857	15015509.34	12904.15622	130163.6438	342524.3845	1745539.613	757857.029	612856.5086	20084.45648	34347.71016	489.572907	1434.293836	328488.0723	1306545.387	661.7219413	53635.55244	72484.17309	361582.5898	14578.18277	21295.82362	1645544.683	86148.2479	3405365.285	5062.03384	158836.6558	3483951.607	124733.0026	137997.211	285797.1549	251584.1507	213088.933	32527.27666	106695.0934	19837.4056	38589.06365	715948.6718	71925.05648	19002.35692	3053.499655	1359.321615
108	CS236	1	3	1504200.347	60488.01816	33048.11092	16367.51135	26861.73315	27160.8475	5032.350938	31379946.7	68319.81795	163935.4276	422562.8871	2058424.725	730795.1211	626973.0785	39416.39475	45500.2779	458544.7098	28709.73257	326080.7075	477117.9197	3016.164958	50378.0402	105333.9064	605352.2694	31009.95831	37801.17537	727328.1034	70137.80173	633831.8145	38784.22145	294964.8609	3039546.304	202205.7492	1238383.785	431988.392	352741.3321	250317.668	35600.47868	177884.3716	40367.84437	30478.18564	1394735.837	176432.044	43169.34568	53744.71212	7627.506255
109	CS116	1	3	2197931.429	29518.02982	1514.235088	23126.49425	24904.84416	37278.43342	6799.79508	22226848.67	17626.57979	140526.4328	430755.1698	1894249.5	598973.4007	767564.8233	27804.0158	42414.2384	491.5884338	667.4147062	258891.5311	333259.9593	3552.990499	53442.6434	79996.24847	477737.8811	22021.27401	27490.26116	661983.0649	53543.3807	909378.6284	4958.324245	238406.0527	2211795.571	227149.8013	749660.2645	413583.9816	478015.8223	152557.4688	28272.97121	98940.18276	21162.40579	28579.21521	702664.6613	147641.8069	17756.8369	17875.50299	4747.087998
110	CS96	1	3	1174002.49	16646.78177	50403.91702	104739.2969	35771.92302	85819.71979	18507.95441	26176346.17	43677.72858	90561.04071	460591.64	994882.4813	258972.2372	728106.2844	37646.31222	91095.03866	510073.8868	34685.58272	117659.7543	431912.2564	4069.222936	32122.62804	41481.11091	349004.5606	28551.62013	39281.77419	703021.2529	34026.60236	243510.8156	33388.25655	329096.9069	2295681.942	236708.6147	232740.8669	166632.2492	372572.4799	533047.9283	41135.89679	74458.19688	25736.0466	13780.46424	433134.3979	132514.5752	11057.45399	7768.918545	41246.08797
111	CS145	1	3	1327676.99	65615.06821	2109.318116	6380.357068	7085.484477	22208.61658	2958.66547	16668020.8	16697.74717	792528.7982	227362.6284	4034576.259	1307648.542	3095997.358	12775.12716	24284.45675	511.6998174	3437.185906	487517.9017	390686.3161	2569.740878	257686.7264	416598.3216	1456088.465	7987.626849	9642.465119	735834.1919	145672.4269	705236.4449	3650.37087	127988.7889	5217670.618	435041.5372	889231.5615	796799.5607	455531.9813	32951.28147	109563.8293	98746.74088	16978.44146	85410.85077	1239701.532	147909.7444	31252.00569	55803.8603	12817.96604
112	CS21	1	3	1627337.848	46397.91083	1973.524123	47478.42957	13533.60879	128432.8764	17550.25964	13346898.78	54338.75197	223347.1611	231013.2321	2374513.12	795208.1881	935202.4364	18712.76407	41606.40028	155791.6619	3099.447883	266694.8433	285492.056	8254.954265	101116.1485	98236.51349	550681.8668	15242.58756	19500.12272	544128.7197	86275.24402	2710766.856	6954.616721	173301.4927	1286909.819	455671.2651	685057.6396	477940.6518	323343.053	110573.2755	106759.5073	107692.4147	15880.17266	46170.81879	212746.6453	17235.55711	20329.63096	18447.21194	22751.96488
113	CS111	1	3	1373506.465	49300.64466	7805.603957	32712.07974	12842.56949	65461.80131	6869.909648	8754475.775	18981.8956	339189.6688	114312.8043	3571591.475	947140.8966	916221.061	13553.97562	41046.21687	2038.438734	4235.359868	280418.2613	283359.4338	3078.008896	177612.104	144163.3757	944435.628	11506.98734	11771.36224	461020.4556	103732.8809	663776.0132	8257.235774	52275.33188	559557.1617	562423.3397	876656.6064	693715.6393	222776.8272	46417.17944	138447.7698	48925.1067	12121.83598	56998.98712	489409.0252	37750.15445	10552.87758	35471.7719	8250.617809
114	CS12_R	1	3	1112190.218	33016.60737	2221.333318	37829.74923	14773.41537	56203.05867	8074.382137	9806656.387	67766.34637	184604.3776	333168.3237	2288617.456	829932.3023	529566.799	15173.69498	44188.15544	153482.3033	2588.776784	350484.3778	140549.8054	3264.504786	161758.9028	70767.16895	608156.4297	8810.535269	13055.01874	365783.0106	91901.91785	437162.183	5337.803921	163175.3861	811311.3145	419455.4696	110891.8498	385336.9115	466208.988	219773.0176	108366.3846	31640.12822	16343.81057	39029.73537	166579.9747	53045.57563	7635.452691	5302.961177	32464.27155
115	CS12_W	1	3	1761974.74	46296.1552	2429.348041	62558.85625	21398.18416	82653.89422	14704.03711	19362512.97	90442.20661	330058.1111	405427.0244	2895261.613	713294.1712	703969.3556	24725.78182	41896.59284	273210.3699	3999.821033	277926.5442	381322.0232	4451.450704	194347.3992	118233.6945	702370.9833	20072.80591	25468.26155	634769.3596	90199.65605	1005143.522	6227.134219	243195.4938	1424659.134	541564.9232	126062.2523	707095.5843	667695.7346	288477.1126	118706.0067	49799.51696	29641.99234	37097.46108	780833.6516	83323.89281	25282.89609	9357.52381	47411.86608
117	CS155	1	4	1118740.63	18054.58021	17031.72759	81496.53308	16414.41585	144608.4959	23849.04675	12849638.22	38586.06429	112304.681	231066.7428	1215876.65	334296.4749	400478.8017	17218.70427	57127.30115	234335.8799	8099.507103	178768.0214	354509.8242	7883.873822	51965.07597	44069.61994	221917.2583	17136.03843	17998.2753	576916.3809	30937.91674	1596386.211	18541.45257	133239.8705	1235702.499	320811.8789	505274.0013	185324.0715	279349.4778	156536.4845	35295.87061	45972.70354	22748.22263	13874.45358	412555.9517	43623.11998	5436.239684	11827.18298	21554.11062
118	CS228	1	4	1330427.311	24994.85892	18799.41631	201936.1745	13939.79488	718858.7025	132539.9814	14803496.15	37318.5794	250790.7646	239727.5789	2126244.243	457786.5851	557793.4583	17827.06302	77934.34436	14016.94356	10949.57407	179114.226	733464.8234	89666.90107	152282.0526	110355.4497	339466.3859	18646.44944	19799.24528	878806.2843	50550.08355	899056.608	18749.87758	194807.8381	1367874.917	344953.3435	438831.7317	265506.6896	258539.9458	45377.54374	76047.22853	46227.81006	14548.66375	20952.41035	499931.9806	36167.95547	13045.6552	25961.73547	202816.3533
119	CS23	1	4	1374425.86	24178.26802	14751.2818	259854.1567	12541.18763	666522.1798	153051.2599	13441903.7	41570.18916	182707.0545	322364.3753	1881891.279	397057.3855	570005.8303	16117.3556	67649.63426	3425.565769	11852.31362	133648.8183	224808.0799	101628.1046	80244.05091	68714.40287	378237.0871	15707.57248	18807.49964	423378.4881	40311.59366	1109645.038	12457.11611	173628.4112	1346071.129	257467.4355	436685.0961	185925.4663	422663.0162	86238.17008	77374.72838	67842.40175	20819.51195	18066.41675	321973.5656	37983.68787	7133.075999	17494.12296	225465.8997
120	CS194	1	4	4027348.249	55678.46375	65876.29837	365535.8711	50551.90134	249702.6161	34182.92257	47079337.11	137777.5682	226658.2796	802164.1873	4167976.733	856470.0845	1230817.266	65755.4858	74304.23332	742004.1472	54340.40963	418967.8311	781632.6746	17898.51293	89427.01557	191314.6032	1364379.454	51241.91196	65190.23284	1124989.726	109659.9895	1151227.314	83565.64435	574032.987	3479034.953	718830.3388	2503069.726	853350.7131	696383.2067	323663.3326	76096.68611	179930.458	37757.16435	52864.52935	1761813.302	240576.4153	61283.41481	100044.0866	211366.384
121	CS19	1	4	2354257.012	78968.24306	2705.268739	10944.95551	21125.58817	35614.51828	7694.301456	23676891.09	59840.07112	124811.0089	268826.9069	1839402.383	1211883.517	843273.2726	24087.12166	59010.09038	306582.4314	2869.186392	486257.4234	628464.1729	3498.347143	74329.64797	86003.83973	439601.0582	20309.54821	28999.76255	1199523.347	138713.7682	1152003.053	7466.895905	190274.6358	2589479.654	119870.1207	226327.2033	264422.9459	376140.6334	187066.3265	54950.22872	75021.33363	29407.93654	52145.58771	733493.4462	96058.07459	40610.85995	4312.422184	5584.96466
122	CS78	1	4	1963289.766	52972.35753	1480.496305	5481.786296	21579.06413	3753.489747	1714.904337	18930738.39	59577.17746	232986.8175	283165.0021	2364978.248	822180.5308	803750.8277	26330.31647	38867.70308	274579.0396	2687.925525	337992.1373	597129.3696	1148.598166	78393.54958	113890.2697	417816.0066	22100.76186	24782.21595	986020.9629	76665.38198	911699.5411	6910.84607	162334.354	2726755.938	249688.9085	416002.6079	584028.8934	453661.9323	243298.58	66623.69642	92961.93759	35173.53038	37327.36036	1061462.692	67742.87988	34352.84905	11510.586	2530.004478
123	CS46	1	4	3356011.03	52620.60451	70211.71549	970701.5171	56258.76081	1813981.141	345028.8076	48577052.63	117180.7824	316870.7282	680621.409	3697648.184	1033319.851	1377788.11	69399.4401	64178.47845	731538.6729	55928.66144	454661.8691	970600.551	271581.5776	157889.7015	160184.3971	1203202.241	49223.86598	70807.18016	1564555.074	108726.4708	966708.0004	71275.16157	691577.9571	3570507.512	506000.2271	2006570.735	783427.8731	668111.9849	194654.8514	82291.18456	206976.1198	55172.30918	51190.84136	2392056.254	210127.5221	60406.35812	90760.45464	666355.9285
124	CS139	1	4	855064.8078	21782.55406	24392.57581	445459.6858	20780.64324	804533.706	134685.9787	18528458.17	44099.5855	172225.044	350243.269	1403385.401	308074.2345	625348.0821	24000.64783	27656.23435	296472.3018	23373.18077	133375.8693	365762.5289	85564.07858	85233.25412	54108.74817	370842.4025	22838.14665	20911.34802	576555.6046	27779.33118	292270.3845	23465.17391	198637.1264	1372265.718	189552.2358	156773.4624	260592.0736	306690.258	385567.0736	43582.02543	76895.72079	42656.87242	14994.48254	317024.7875	48838.00157	6094.979636	13556.53364	111392.0122
125	CS75	1	4	3050426.589	107023.9327	1935.753449	14645.92435	9618.840058	39264.30084	8585.250197	11229283.93	20234.93181	348291.9846	219850.7607	2514070.599	938113.0405	955788.1095	10920.56114	21164.36515	892.3676828	1252.026373	452261.3727	430110.1232	4454.345141	233959.7467	107942.3389	661931.7543	13248.50059	14527.47153	726523.6339	141269.9703	2406799.033	3306.350647	116459.1369	1974951.503	174660.0122	232693.3715	398488.8333	414185.7553	142040.126	120728.2232	60874.88277	15422.46967	79898.30126	671383.9981	56692.38449	29350.71167	8475.694527	5300.416342
126	CS119	1	4	1421668.471	28452.99712	2346.780606	413802.6118	19396.20893	882368.6988	175065.8329	21019244.86	43691.55284	138916.2706	353515.539	2050098.464	499765.4492	957509.0677	24847.00506	65386.45008	330180.5235	3131.805522	275349.5535	451847.22	167383.0134	60147.5471	93515.62795	453285.1178	19481.59583	23296.22913	750672.8339	41828.92243	645435.3851	9013.512198	179799.6649	2627981.525	74950.24445	758950.3858	437365.3859	97460.73361	118426.3974	62891.27517	101462.531	27559.34018	19441.81305	306525.3025	83897.85313	9557.131595	20623.63818	382804.0765
127	CS229	1	9	3324455.563	69153.66923	47868.3356	214212.3495	39600.74327	819440.8133	184344.1719	36630614.97	93789.57425	259531.0016	466327.0606	4871624.338	1296855.214	1417060.65	51696.23278	56661.79337	517514.8118	48160.83215	529264.0218	835853.2421	104664.4224	209059.3627	254747.5534	1813842.453	32830.25436	46286.75239	1152253.142	119519.0999	993207.2996	54997.5526	420794.6468	3098341.229	228974.02	423986.148	1001241.416	612725.1144	320913.4755	189106.1333	162910.1738	40334.78697	64262.82832	1742906.555	181273.4878	60960.16177	32357.36323	112484.415
128	CS114	1	9	1393872.23	44414.59847	24172.27879	5527.3293	26642.11688	7538.141219	1942.538321	24918482.72	64397.45601	148721.7732	328892.5606	1322961.409	747556.6213	1163944.485	33564.28036	40392.2117	306825.1988	22331.03727	240270.9926	313360.9611	1401.021823	23986.66053	69410.39533	206173.589	24125.66377	31215.21239	698557.9219	62677.70833	466466.6911	28813.69112	164657.696	1851292.238	47874.98973	1089894.218	270569.9105	433716.3595	68884.54136	21336.80918	117572.2216	23406.31174	30766.22567	877801.3811	92049.31159	21520.66445	31155.38019	4050.817133
129	CS181	1	9	1574574.315	24474.60447	39861.06073	352980.2333	29494.85903	762248.5343	128126.8853	23685016.94	55322.68695	115777.5322	438889.5366	1532063.246	441465.5551	646449.9586	33165.51391	41260.64514	472654.6734	26717.75118	169690.4725	508255.4249	74069.67789	63581.17906	71133.5451	471653.7179	25168.45797	32660.74758	803939.9343	50328.45345	342399.6178	30671.80456	320417.0285	2432722.55	259965.6276	641582.34	280167.2219	373125.936	451319.5038	51039.41362	101670.5829	23884.10091	21248.31016	469118.1445	110446.695	12913.45242	29069.53738	141275.4666
130	CS37	1	9	1768063.527	75335.28146	27332.74701	3159.577133	38987.82801	7452.051473	2653.831234	27709429.82	174341.462	159332.5586	480055.6581	6683195.759	1414598.446	1028012.771	46714.29721	39389.00079	388681.1002	29118.99822	553223.5251	339036.0115	1318.878021	129368.9033	307455.613	1247832.641	32780.13579	43155.11116	774360.1504	144724.1532	552065.1261	37277.92835	306749.4992	3874394.568	319924.4717	485902.3572	1179305.158	803737.9722	291763.4405	113774.7856	114460.4294	40529.94672	69992.5335	1720171.595	249761.0353	31825.70879	13064.81143	2965.300564
131	CS74	1	9	1140718.173	20291.98775	3002.711807	133337.6179	23001.91345	119757.7643	27843.282	24934829.68	14094.08973	109438.4985	353678.759	1470067.688	418168.0751	825214.2036	31445.61458	78139.3529	644.2470548	1660.015089	178721.392	540503.041	6606.275103	56884.88859	70852.71154	399560.5227	23317.251	28309.70741	824624.9797	47238.0135	339883.6023	5882.67575	256938.5932	3144720.806	107585.6375	576231.4977	196280.9661	496911.089	418607.6336	66005.99185	116429.0595	34712.44584	18738.51554	671143.6926	99813.29028	12575.64532	24681.27979	85622.56204
132	CS38	1	9	2040762.991	65341.21674	2010.301445	5661.342332	13721.68987	4626.155786	1421.714107	12109943.1	19355.58777	251628.4173	485288.86	2350357.257	834356.5366	858476.3163	15871.55018	28202.05094	566.2214132	807.6366446	255335.5588	411676.8681	1022.974432	78053.2466	125534.2457	529140.4803	9378.58985	12994.28865	762338.7507	83906.5799	591106.5094	4166.46418	254714.0983	2824126.807	133932.8137	562469.3861	519588.9818	439546.3338	116444.6667	42173.15549	101523.4308	22174.34444	45165.77781	793760.1414	83843.74065	15575.41743	7465.759111	2588.340271
133	CS242	1	9	2190894.496	64658.153	1467.83193	9406.754176	15980.84689	9328.722618	2106.33508	10482474.71	9514.453531	539781.5432	474.1975166	3916620.306	913649.8857	768137.2052	17386.81289	34794.25137	527.1215533	1064.242102	433348.5496	379611.3874	1550.322128	189505.8346	234941.0827	1316588.369	17084.70036	14798.51115	629213.4811	128092.4925	1494538.445	3842.910771	1045.687059	1903922.439	481863.5773	556692.3192	954167.5244	661020.172	165900.8371	76214.07513	61245.03452	26674.57979	66596.89767	276620.4588	33840.22403	14418.16037	16110.463	4642.912403
134	CS287	1	9	1544349.243	51244.45619	1744.891683	2994.68035	19933.19195	10496.76966	2830.656381	13973415.12	16552.53082	239766.5679	291642.6489	2530343.1	931389.2844	847354.8684	21938.82416	21958.3729	490.2257021	935.7714081	441649.1624	311998.1005	1732.203632	112592.7002	145313.97	514931.4403	16184.52504	15787.61941	704363.4415	69336.23665	444925.6299	3580.689284	168775.9046	3252899.616	263902.2061	926897.5806	545052.4276	383342.6591	110783.9496	59667.5023	141625.475	24803.78103	49775.1302	831065.9767	113553.351	11408.1291	11311.45608	3417.661259
135	CS205	1	9	1088506.661	40752.98992	3727.546926	386017.0353	13970.49046	770713.305	143098.425	13675059.42	20275.06431	229241.162	230130.2255	1901965.523	423436.9857	579857.4689	17005.99043	79417.66121	1379.504228	5677.256334	182445.485	313129.7326	93207.3711	112727.5896	93487.42232	392973.6292	14119.48308	16322.52404	476642.2674	46968.80638	422752.2594	12411.76717	148275.3406	1786079.559	211533.116	495613.1301	382259.7989	276916.1456	92738.83411	78836.16787	96894.52874	24001.06924	21150.7649	618538.354	40397.44152	15203.84263	33286.02434	131089.0289
136	CS143_R	1	9	1462725.834	44017.15033	23559.49535	52145.22769	29021.47874	82973.24652	13122.22027	20405227.64	44441.37506	163542.7812	316572.9312	2775600.882	911525.3295	753476.0123	31337.86027	47647.52443	244556.2931	15931.03537	378701.5546	359568.3551	4031.137586	81901.07779	155781.3963	1087465.521	23511.63219	30134.58959	662704.2207	84500.95852	510257.4349	24507.83434	146971.7327	2298973.275	329987.3649	225574.5626	553301.3837	316211.3153	252190.0018	80661.51173	80494.34947	31299.47902	46110.53437	833814.9612	127723.0045	17694.98313	6495.253747	14489.68253
137	CS143_W	1	9	1677180.606	71281.34202	15804.68631	13536.00649	18697.18377	28324.3155	5851.308483	18543320.44	31457.38067	116472.3199	194551.6959	1341411.287	1057311.254	881428.581	22689.68101	21834.76413	159336.0912	13990.83731	371719.3975	582693.8909	2800.859114	43881.01661	58276.36026	269566.4645	20373.87009	19830.56554	880304.3562	94814.8612	533012.9607	18336.85608	100862.5732	2564147.498	103408.7096	194209.5702	236122.0976	241270.3659	143847.8066	26640.61241	81761.73155	35225.88243	45034.53656	436884.0892	97705.29975	12599.90118	6048.363408	7800.916856
138	CS113	1	9	1076675.956	31699.11526	2086.089247	39242.72822	19327.28141	136669.3875	24849.14645	18847479.22	14222.07124	133138.5469	219636.3432	1344052.429	543066.5361	524165.435	24592.96773	27469.67159	464.3480121	1040.286119	183161.5988	360320.6157	9056.849068	42489.11943	63298.37528	240646.8873	21892.58498	22468.03219	602249.227	48539.3372	366459.0326	4594.951567	156647.1956	1848898.454	114759.7654	1071088.888	253879.4747	245372.5769	252592.3139	35140.93871	64735.36084	29335.96628	22977.24227	534789.5878	83513.59226	8417.954684	16239.62694	24407.96454
139	CS135	1	9	500647.4393	11397.32434	1505.006945	93605.4847	19350.18017	73467.16215	10824.782	16641765.69	21055.59108	25264.98031	225700.2361	286538.3732	196802.4524	593117.8301	21385.71031	45363.0849	492.157374	930.4894337	110301.6267	30082.65993	3395.37737	11618.0639	10513.08465	92256.60564	18749.79684	22975.37337	152695.499	14637.57488	112956.0113	3574.409351	201061.368	1506215.414	32332.80702	268743.9384	43823.13442	545624.3816	259933.7173	12838.61725	42611.95964	29804.39931	7045.635084	51153.61669	22567.82896	1927.390263	12577.52869	20351.33187
140	CS67_R	1	9	1368818.222	31387.99358	48451.07939	59159.67233	26996.80699	136298.8325	23612.78558	28522523.35	96533.56796	147811.4562	578635.288	1828318.718	471537.4731	977789.2513	42414.70364	82336.9843	556595.5881	23921.79751	255799.4219	519464.5753	6389.404467	41984.88312	91492.21405	651717.7192	29790.49408	37746.9364	826615.9967	60406.4225	1006062.666	35950.92077	347585.677	4756726.426	231966.6943	222311.9195	366577.7596	618425.9412	328075.2345	41406.74344	160721.6158	39316.33309	21334.15973	710510.1674	142386.6607	19277.84343	21995.46687	73399.14021
141	CS67_W	1	9	3253462.91	92454.86647	72170.05739	34117.83483	39918.8975	174734.6036	37087.49051	51646758.17	119565.7788	200242.8658	728133.9534	3654633.186	994331.6554	1226663.046	60976.2786	56369.50368	671267.9022	50676.20855	504925.6676	1285011.312	16268.30454	65397.66318	182570.9602	786104.1955	44688.90806	59489.57195	1589001.106	120208.5489	2807709.425	55352.09864	530359.2676	6618076.254	256438.5653	599335.6463	851343.8643	567375.4609	279105.2528	44790.9119	223974.0141	48020.00703	52651.83196	1678281.055	208342.7592	52946.261	29625.69899	31119.60195
142	CS165	1	9	1806526.759	89673.33232	32499.66815	117046.9933	24675.42545	201722.5706	35236.34543	25282760.5	64619.58113	262567.9054	412562.3281	3073392.005	888585.768	871937.2448	36417.44317	280902.5874	284466.5222	23523.66695	341767.9963	635726.4244	10478.76456	110774.5508	158121.7004	792411.3859	27300.58818	30213.95175	1074030.152	100504.169	1798108.423	30159.51067	255189.2951	2251574.274	228203.6144	319752.1983	665916.663	423058.9729	155591.9627	49828.39356	116509.2299	33686.19268	40017.30242	1220569.299	99682.91756	44103.62063	39649.09688	98693.8379
143	CS192	1	9	1716021.246	35566.00018	16577.63199	54897.13214	14326.32504	111779.9697	17992.13496	12633970	33261.98549	191759.6609	266272.2873	880327.9114	622868.4933	610261.2079	15451.43279	29306.38979	203712.081	15576.62006	263285.5241	321896.8107	6212.058577	116865.7528	98957.70398	495175.9241	15086.72378	17633.00019	581941.2834	62341.61873	2561809.132	22063.76182	173992.2343	1695504.761	70768.06583	203065.6638	433003.8542	297998.1928	175658.3765	65644.28918	55685.35061	19898.78789	30443.64117	599213.3738	102681.6084	12188.09266	4961.331151	52730.12002
144	CS264	1	9	3719046.803	137032.5619	5529.631673	5775.040714	31285.81325	8531.337545	3357.966495	21368837.97	112158.3784	994106.9709	414369.1666	11563704.39	2043985.514	1437197.734	38916.9202	70902.6951	171566.2688	3901.544582	838415.3387	1103338.238	1875.930879	502573.1482	586579.054	2353601.508	31912.56318	36183.97868	1472624.383	274378.5963	3408413.415	9429.276112	193392.4627	3151434.888	417262.9451	789004.1407	1976109.878	533772.1437	167478.078	280168.3953	131941.3667	33541.07722	147323.1267	2326894.301	178585.513	112095.6408	22268.29838	5118.463408
145	CS186	1	9	1471454.999	36745.43146	19340.05687	4207.389955	17176.71202	11752.20341	1731.503499	18270842.66	27012.1363	99113.41711	333264.9772	1519653.945	645498.462	734034.9088	23557.2133	57065.65449	2843.176759	14442.11242	248496.104	915503.4666	1368.330437	65318.38663	75613.24227	232503.8962	21665.3638	23112.57627	1218243.355	70000.74106	1170297.592	15909.76955	207015.326	1169657.949	217861.1366	563533.9031	246655.5943	323841.6084	17344.54317	52861.80669	89262.67136	18125.91208	24218.16776	659195.2205	73132.52259	15580.57883	47978.26928	2027.018837
146	CS129	1	9	1512056.688	40600.28168	35298.19859	126267.6762	23660.92003	88893.1348	19232.06756	25963243.22	65144.15204	106236.4855	453139.5446	1214998.706	544668.6769	1113681.992	31186.59421	48711.42505	474379.9879	27538.86905	254629.7036	552494.1174	7549.748627	46413.19577	63504.34754	221849.2506	23948.39748	28356.48924	844675.7218	58434.07414	471325.177	30250.04624	269437.1324	1589876.225	167246.4134	653255.2904	285135.6094	407834.1086	443175.001	59638.87424	96546.50623	38959.53601	23977.38271	750716.2138	69526.09058	21193.90875	47298.29576	65326.86827
147	CS231	1	9	902264.6999	21627.52882	1844.904297	501377.0969	20226.37398	691684.8624	136838.2587	19177142.07	52616.15487	110457.6894	276476.1129	643359.7613	306917.5003	698108.6814	23267.62871	33335.71158	359296.2727	4596.256544	113326.8562	204005.8919	72518.75435	40966.94731	30715.03011	110696.1126	17999.93022	22336.34499	444366.6522	26798.09434	235545.9794	8019.965219	177604.5206	1419405.39	140023.2724	754633.8223	126007.3881	449606.9375	224317.2391	36948.29017	100443.8123	17346.26281	11790.42528	344950.41	87926.50309	5378.20534	22975.26316	272875.0163
148	CS222	1	9	1176751.472	95108.85545	2346.53694	2535.330357	10776.16101	1927.245794	1086.205161	3601238.575	46518.44688	305080.024	47702.71197	2734301.039	1116321.934	456283.3156	11984.93391	16973.51729	21362.38471	2693.335962	566375.2809	105530.1013	792.276644	244743.3893	123053.662	806431.9184	7564.70299	5330.114912	288215.5349	164976.9456	739248.1075	4752.333225	12883.78443	283903.2337	204805.3935	104407.9465	486140.8398	219508.4901	29700.78261	96893.98529	19484.98877	19229.59386	95972.82786	134050.1061	21732.1527	14114.40215	3189.183107	1402.506754
149	CS180_R	1	4	4918241.682	148325.0053	2126.506354	420088.8643	28232.8407	1293748.02	252223.7994	31241118.82	144975.9322	996621.9639	481981.7402	8035134.299	998885.2414	1346558.528	41137.19829	37405.97187	307278.8542	2808.757482	593727.5918	759830.7941	184782.6681	201438.7537	270270.9661	2075540.926	39868.64037	34251.25318	1098320.427	152983.4245	4729111.748	9564.405896	307815.2133	2512098.343	242708.1492	334480.3545	831509.0796	672635.4275	145616.5299	138660.0027	119188.2892	52644.83689	82895.58651	1543176.833	177734.3485	73040.91945	17763.14595	431453.439
150	CS180_W	1	4	2588956.395	52505.23188	6860.839892	226182.9656	12137.52562	471569.7854	101039.1484	10355160.48	49121.58066	344690.2713	231533.0953	2266609.334	618222.3698	618772.4979	13428.70223	48467.48173	165658.2699	6633.293197	289453.3328	289896.5095	67716.60996	92675.11402	93509.01236	677572.1848	13956.6748	15872.63859	967171.2101	66646.23587	1556355.651	13067.067	112377.3508	993454.3297	127402.6041	201428.3816	449245.1031	315574.2429	66819.2841	60703.89247	52874.39381	25682.84632	31805.71329	544050.2201	60643.50993	11137.23208	8471.425487	198214.9008
151	CS110	1	4	2755305.805	88741.84139	61724.79637	65030.56792	55361.51414	171503.93	32555.17013	64536094.16	58153.2517	159230.6147	819146.3163	2500313.346	1154027.681	1362868.332	82307.40374	68967.51413	619858.6575	78706.69734	662816.8528	797809.5722	20815.28203	57087.48687	119940.5736	691781.8942	59192.42142	77732.15826	1586933.147	113011.0726	924821.8476	80436.60435	816372.5609	3851432.434	209769.247	535149.4468	559470.2019	692704.684	289303.4071	63270.09873	169640.2077	79895.44208	53978.40007	2729079.413	391304.4347	103617.6919	89914.86373	56166.99741
152	CS148	1	4	2827202.155	67568.04694	44317.00014	15675.04235	32795.77484	20998.70717	4622.292409	22914302.58	96774.44939	344622.8066	446447.2003	9019326.679	1129767.803	811097.8904	41020.13703	35579.68207	378014.2904	22275.1186	537671.2938	1062491.868	2530.128417	180497.3854	455266.249	1493242.547	36124.40794	35623.48886	1448282.611	153834.9113	1218437.369	31285.13968	229095.8618	3763920.683	526213.5157	213085.218	1666497.225	524756.7489	238311.4225	151852.634	78019.08245	53848.22338	76575.73355	1681252.526	133277.5803	67753.53489	7464.222341	12141.07244
153	CS210	1	4	3012882.713	94735.72783	11214.64029	4522.585335	7701.727812	21763.95	6252.693636	8292492.943	67460.33	479779.3552	215274.7825	3467053.306	610159.1296	670191.1783	9580.830897	23454.2706	127506.8737	15738.56544	439535.1884	494666.3983	2613.408151	217343.8992	169196.8147	1278213.724	13960.38939	13127.48173	872839.8653	112697.3415	2600479.236	22303.09698	120041.9626	1881370.279	260443.6565	317488.8117	636452.1426	476205.5038	87690.24076	81426.02492	62126.1132	20498.14182	64672.41894	560200.201	45601.00708	32893.23513	10444.38931	3285.238868
154	CS118	1	4	3205733.001	118891.9207	40610.72626	5722.938612	53200.35537	11774.11314	3820.470374	46873948.69	149095.0943	439765.1781	655206.0723	9846663.578	2249082.584	1904834.587	64589.39499	54791.47289	458850.7241	41762.29355	885248.3507	458880.5224	2399.459097	269786.4885	417830.5595	2193033.779	49233.32488	57576.56334	845479.0909	244187.0768	1081256.168	53604.83206	544117.5932	5042603.739	561846.8669	1121502.627	1515610.071	667237.439	291451.1282	230348.5295	185227.8239	48857.24679	131126.771	3695240.683	733798.8706	80620.76388	30475.96217	6202.504104
155	CS13	1	4	1667976.279	45100.28672	24967.00101	10557.78292	23111.49083	12064.16131	4100.160753	22801648.19	58711.80191	201220.9693	314217.9897	2611096.898	563006.1848	869031.1096	26470.98454	43881.62834	291861.2748	24856.63654	299351.3784	371003.331	1426.262614	65217.65185	132920.2582	715363.2301	23539.88888	26496.40057	613921.6865	76094.15933	658914.1933	28041.54729	200322.3725	3514371.124	214232.8972	272521.7557	551995.3535	353978.3979	277485.3628	40111.39165	102297.9862	38968.44874	30965.16154	870980.2984	170725.2527	24528.81786	8133.98674	5695.903522
156	CS107	1	4	1112820.357	19579.52675	3469.284323	526254.1397	22370.92168	668282.0601	137188.551	20188713.47	16754.35601	108430.8439	328711.4416	1104287.712	346942.3045	597453.2879	24468.28007	87664.39683	1083.678186	1525.247878	156904.7437	310346.8071	86487.00644	42273.34484	45589.00062	297865.7413	20176.20565	22495.93526	515780.6313	33317.59725	739959.046	8610.165233	200103.4029	1680978.891	274680.0471	366879.812	233433.2408	367696.9797	325571.4115	33256.29322	95865.01712	21380.18103	16292.39929	402769.2069	64677.49008	5098.531507	15124.28878	132104.9704
157	CS99	1	4	1250066.874	24957.11726	1417.728395	340886.838	16987.87873	983845.9399	143291.6281	16324925.78	36440.21514	76256.20395	317149.1495	932583.3204	421445.4143	545244.7946	20040.41659	47336.08601	236231.9166	3832.04849	109411.5233	588489.9753	94233.37636	29351.3624	37931.60737	216014.7476	13709.58841	19532.73717	509248.9051	30500.84969	1279533.972	8823.331648	178202.1206	2735018.823	153639.9832	361559.6678	160534.8139	226897.7011	378747.1305	43823.19155	102525.6609	15279.77338	13849.85546	124681.3598	15062.48968	5717.370529	10329.31378	94924.22076
159	CS263	1	4	2703558.606	35465.42582	3626.562246	9842.66395	15239.86508	54163.76943	11156.87281	15685769.75	14090.94203	141312.5043	275071.5264	2156886.117	617504.663	526592.7616	17310.22408	68870.72938	820.0470842	1922.763163	239675.2332	381944.7737	5457.838615	77023.02801	84910.38304	604492.3055	15350.09705	21049.23685	983025.5943	65179.66836	1355273.946	5882.208669	173079.6011	1958310.057	253472.894	84612.06292	384540.1606	278420.1814	93455.85907	61652.91252	83829.66931	23654.32462	30462.83373	656757.9219	106345.3407	10648.68642	4838.898991	8671.52809
160	CS56	1	5	1448161.255	33903.48697	2034.900487	14133.51909	15192.43965	42109.08883	7805.907981	17244442.05	73193.72946	179826.5848	321502.2765	1894076.607	673904.7938	1491854.69	20474.32669	36672.93339	217228.9405	2673.507532	242049.8177	318964.521	3439.175927	62239.95943	80757.85901	363420.9294	18835.50044	20878.38428	536734.8146	58359.75414	893081.8509	5624.723596	173670.4112	2150064.801	196182.1661	594192.7709	371647.5036	550153.0473	157268.6181	24775.97319	100399.1059	30149.52978	30826.83826	589403.7727	69404.23694	9174.470818	17489.1702	8322.071629
161	CS24	1	5	1653110.099	30787.79888	1704.211848	171497.0078	27389.7393	149284.3284	19816.07375	25544148.63	58260.27887	269002.6842	391255.6686	3773579.361	605293.5404	900265.1699	39347.64724	59016.37698	363414.203	3862.838295	278908.2488	101305.2116	14295.81654	130673.2472	192806.6839	1265544.776	29722.72434	34947.97724	1037927.918	65686.00768	602682.581	10841.68492	202258.7409	2711857.235	386795.1048	382644.4822	718798.2593	337797.9218	346340.0665	102423.3058	126246.6195	34773.91466	29212.89476	280910.2659	54678.90935	27516.84254	25789.34892	101487.7345
162	CS203	1	5	2227830.345	40161.46546	1672.555997	366236.7076	19870.36309	844177.3421	201365.7457	23526567.72	14640.99472	260651.8309	509890.2268	2359816.207	732888.6184	964597.0641	29173.361	27887.67185	484.5667159	901.551886	315660.3053	395345.0343	119098.3068	127605.0219	101982.4704	452012.3649	22823.3479	29532.43858	744935.513	68811.07515	1817228.911	4157.456037	178134.549	1730972.681	233140.8156	446983.1959	501639.2169	387941.0753	72813.0115	85471.1996	130679.8836	26926.71126	35225.67638	774027.5516	129067.59	25262.86957	17524.37816	350014.3857
163	CS5	1	5	3589822.343	97874.44891	69492.30388	142892.7765	52095.26542	180370.9048	32123.28488	40600261.15	184406.9128	363773.445	646540.764	6507690.456	1344526.485	1501915.36	67384.15231	66662.12887	655509.0645	39673.71867	763588.4012	1263283.636	18689.1153	190672.6377	251764.6071	1716026.279	58001.72716	60032.2457	1754185.449	167757.6553	1482418.229	47880.95068	487222.968	3297864.665	642668.605	425868.4141	1054736.361	1075740.394	370944.069	221690.0004	166875.0303	76857.44828	80823.20192	1489915.614	239443.6576	144860.7126	55375.09676	114132.4689
164	CS29	1	5	1842308.566	53396.93423	34053.59819	5462.469311	29180.97711	12420.36547	3504.389127	24390171.27	62213.47712	188727.7042	531837.0901	2947236.142	947971.4154	1483145.357	37215.44335	49865.53322	360891.6408	27633.38702	384515.3227	759678.0262	1917.935012	65254.99355	145675.8365	603835.9112	28376.66929	34753.8893	1139514.87	125181.2299	702009.2715	34715.36593	304694.7886	3211054.872	267227.3498	188242.2198	548292.9348	446599.6614	311110.7952	73208.77312	95315.39862	34376.56548	48639.65819	1169383.238	187318.2563	35370.95724	6707.007239	3559.774844
165	CS60	1	5	4856790.351	107241.2498	49484.8901	19301.26123	52914.36827	51927.19131	11391.75116	42995997.21	110161.4821	361150.4244	630132.8503	9274950.761	1819271.268	1211415.532	70086.57119	71807.8295	444615.4516	45359.42867	862538.1575	1299592.989	4783.099306	165000.8052	378057.9535	1980131.336	54565.6708	66896.81838	2432274.016	225803.9851	3886382.482	62622.85085	419316.5773	5267487.188	606835.3084	460196.133	1478647.899	646336.5553	319326.0427	115654.2746	198302.1783	55413.96106	111495.0247	2866589.308	449494.5904	95169.78629	9275.970132	8902.931613
166	CS187	1	5	3859566.595	100546.5843	21905.31583	15947.27964	9554.68249	46996.01463	10631.92766	12129892.83	77740.83441	454652.1899	338382.1654	3121105.36	741254.9386	827442.1746	12370.14214	26294.8198	203609.3938	17097.6378	415934.949	395814.9399	5059.653402	169843.8903	131549.9404	1013988.657	15021.88715	17206.08848	1109106.51	121705.2557	4820725.764	18880.92734	163172.0683	1908496.149	197905.1825	459806.4877	694226.3444	514871.7184	98630.43586	100493.458	100218.4552	15869.74417	66448.1424	599636.8605	52446.39816	29629.53251	17061.97774	15069.29259
167	CS87	1	5	1376824.497	25184.14242	1966.867978	58386.1073	24678.16751	97354.20854	16791.44635	21903433.76	18232.80976	117789.1996	327682.8981	1266511.111	457713.3305	688918.6957	29030.10223	45251.27193	464.5593291	1132.940493	157985.0986	327298.3592	5367.495644	41173.54659	51219.34525	361332.0766	22370.46594	26933.04457	630069.2376	49390.30718	456132.4289	5035.890524	194088.8495	1494377.333	138651.9617	271310.0148	258450.2459	388204.27	433925.1429	43405.03225	104831.9233	29162.48587	20367.01557	330132.8725	108115.4979	11277.9405	27271.49067	21529.80938
168	CS241	1	5	4787215.883	113292.2008	77925.42823	7642.99448	40717.01862	5509.79046	2800.193181	45841907.95	168407.0015	412935.23	858294.2864	7865978.938	1322606.998	981118.2028	59484.00817	47838.47908	858804.8071	56009.34534	454582.4983	1233322.487	2024.86579	96135.50253	314016.485	1796565.197	36605.92207	60365.31342	1685985.842	157044.9008	1001578.837	62031.52942	846232.52	8189568.512	155353.4879	224173.6811	994844.7556	900809.1787	548333.141	99837.53384	182874.0175	64518.07452	90679.04092	2430038.314	312999.3136	78173.47768	13422.29034	5167.809664
169	CS64	1	5	764228.5323	23094.84984	1771.260953	23265.69743	18022.37466	48977.03403	6797.057429	8428234.998	15530.21006	78097.74158	219425.03	1256708.912	464512.9119	437746.9702	14634.80436	54885.3784	518.3300621	1432.867542	149920.9065	92501.10656	2591.91385	67786.60626	56759.95444	403844.9994	10888.19273	11471.28199	247256.0532	31495.67176	164295.9848	5521.191911	118525.9711	186312.1216	88045.81704	364040.5464	228059.9208	281674.6465	126542.1419	76708.19067	56399.01565	9840.888758	20547.99247	101725.2083	24277.41139	2082.657387	9459.726147	22173.90339
170	CS121	1	10	1960587.2	56198.19401	11563.97868	2781.77928	12050.18248	3547.491609	1594.948813	12917405.18	46245.59822	240266.6988	230765.4344	2093576.934	564532.673	444301.0741	13832.56869	61480.10977	225355.9116	8156.492371	313525.3319	382710.5455	1003.54576	125050.3928	93050.6731	385689.2565	16790.15363	17587.97961	617109.7388	66183.41653	3061069.155	14802.17465	131696.4502	4463399.634	157860.1891	264671.4209	482252.0838	327801.2192	132533.6387	82314.77309	82423.35348	19965.60672	36518.88576	491802.1497	74055.07842	11968.05601	5187.748232	2089.34886
171	CS179	1	10	1754509.834	53371.80736	3337.188109	158796.6719	15829.54639	796118.1587	184905.6009	13932825.69	15590.03164	299829.1495	253731.303	2849137.842	993586.2748	825871.9111	17180.24396	56832.29363	762.3470747	2190.043707	336428.3458	257665.9203	137489.3602	273615.7119	129579.0415	631680.4711	18597.23244	18748.68641	591593.1911	91813.58748	1192882.68	6576.584403	122616.9101	1595501.275	274088.8013	350259.6321	380521.125	368479.5893	214277.4731	126319.1427	78630.65557	25511.66401	50385.88832	435628.4792	71582.64525	12813.71152	20404.14182	241386.7902
172	CS16	1	10	1639024.124	40539.21094	41510.37444	139838.6959	22675.09042	597668.5474	127116.7393	23853872.64	127052.9235	233603.6987	498402.9929	3091986.875	932551.014	1016135.353	30557.75815	53850.63153	405365.0517	30315.48591	251243.3918	677846.6216	63986.9268	87175.79371	159095.5465	941036.9407	16802.99598	30797.07047	917798.3802	87163.57065	427238.4489	31923.99865	359536.206	2544710.889	239793.852	312110.5233	556382.815	736447.4372	370043.248	122582.9531	118461.3421	18158.82397	47893.43349	1473234.611	145249.1763	39753.83812	8555.353596	191915.216
173	CS66	1	10	1219543.573	20440.31435	1589.840137	368668.4494	22559.22601	1288728.094	240087.3891	18235594.84	12201.67421	145837.5028	395357.284	1484447.03	351560.3639	641835.4151	21855.94826	38312.9156	598.9261579	928.9141142	139378.3497	292876.2049	153525.9814	34491.43538	61258.05415	399080.8802	20004.79338	23371.04363	542184.4468	32172.52415	1043390.68	4440.58158	240452.1743	2011027.929	289384.9305	405202.5011	272807.4737	501231.7521	183954.3046	25261.85556	78680.28016	22860.12588	17400.46663	295197.7685	50814.85369	6036.093191	11253.40305	341959.2907
174	CS134	1	10	1866752.832	35584.92329	62482.61719	170852.7475	42280.54634	220502.3977	29143.53745	39060195.47	90610.37939	191729.0374	634064.743	4816585.2	565685.0335	870107.0206	53572.51349	49917.26059	602814.9337	34112.0742	334197.615	571430.0819	10886.43832	75509.60594	240307.447	1350062.039	43410.63464	59193.78419	779256.2637	78723.60185	829664.3606	57550.44958	395243.1992	3223823.151	406132.3278	358470.1873	915466.4796	474440.322	429061.6496	91512.4717	135572.0309	47048.86936	35107.40465	943999.859	232284.2099	35018.54177	9853.950842	35917.71492
175	CS97	1	10	1675631.556	32438.22675	1940.641063	17911.60289	20160.392	53169.42837	11105.76321	25111359.69	17886.06502	138666.0093	426144.3728	2286446.49	654517.7933	677245.5174	25654.28418	40370.00891	710.178123	1087.354437	293685.7417	365403.3079	5390.363888	71481.68668	113315.7778	502358.3169	21962.63301	26626.58158	654093.6857	73288.17339	896845.2764	3587.706	264687.0771	1881508.426	317056.3079	176282.5585	565837.8935	374224.4609	151499.9251	46052.8485	93002.40321	38533.02756	31315.73113	911373.2612	127860.9733	23928.4375	31210.50636	4669.272948
176	CS105	1	10	2317739.673	44236.32334	2058.533786	167799.8564	22415.53325	762754.4651	177557.7482	20084891.91	61936.88691	282814.0538	362628.1341	2852514.399	1159365.522	1077570.204	25663.55892	56093.53543	197488.7909	3452.829931	401600.259	383990.455	121026.4507	180481.6202	143040.6291	453130.3062	20770.96814	27650.88032	744666.287	104931.7807	1153142.552	6070.000422	183704.9343	2012090.63	141723.1178	212675.9846	601704.0458	476480.6195	204675.8091	186647.4854	98248.33776	18336.7386	56969.30411	1033827.244	138942.8807	29264.98892	8525.573411	239859.1668
177	CS4	1	10	1075840.602	19321.12279	20396.24399	6823.9837	19908.85203	10368.37355	1668.482981	18434101.19	15639.18706	70671.64548	1122.313627	576320.8118	311243.9359	478417.9367	22689.26143	90186.32516	4604.502121	11357.03414	230099.3703	491948.549	884.9224594	22464.93211	26271.25849	81524.78952	24437.23424	22493.62645	647986.3112	29920.84821	1061277.884	19647.93035	2287.955217	2046360.529	28958.71805	572398.7522	76530.27391	229438.5658	210522.6352	15078.21863	70836.35019	22422.68547	13464.28714	347626.2595	70443.32866	7972.232992	18838.77772	4541.740538
178	CS213	1	10	1706733.724	46407.64965	16459.43642	3075.826022	31793.59001	7093.477549	2005.693885	25643703.21	84721.94248	205728.6376	435601.6814	4991607.191	1134163.362	1444837.578	41354.18097	54678.7218	261523.4722	24304.36561	465458.4651	351543.7279	1393.091235	98338.05981	264671.7684	941391.2398	28952.81766	36732.59192	667007.9348	112088.793	499738.2374	39346.6474	204944.5715	3143346.956	236177.9408	674230.4701	1035061.153	385810.4605	296109.5737	74696.67585	154010.2023	28822.65254	61226.06786	1553827.855	183989.2716	32998.80428	13727.70498	3497.932089
179	CS108	1	10	1221511.812	30398.28487	16048.55556	80445.38839	18162.01936	219926.5954	37130.93201	15335338.36	68107.41934	194946.8048	303486.6151	2464213.32	738244.6819	743427.6316	21181.75447	34084.31225	240623.4775	19878.50646	247517.5064	215495.0367	13938.97366	176862.0278	119719.3396	415620.7841	20392.73761	17336.43059	392973.1167	52579.26514	514992.4222	20489.15982	171085.6166	1850950.557	310469.5178	325872.5289	485540.0211	514540.1249	126838.1497	108491.3503	79842.06754	28951.73961	31577.17294	400143.5917	59784.39701	6667.5221	10680.31756	27595.12476
180	Tx2911	1	10	2803943.117	75512.97637	17284.49804	128192.1744	13202.73602	1151514.192	265156.6331	12954583.17	97416.65429	788604.8312	330935.3545	7228518.335	726340.2529	633510.8661	17168.81353	50042.808	148414.4076	17288.17001	377540.5185	337374.0469	209331.3359	319388.2673	327763.7	2162843.593	19153.55555	21107.26895	1076441.832	97085.71993	5095924.687	27535.89517	154658.1131	1130592.804	137034.3256	576076.8112	1218060.126	470964.0584	98594.21591	259726.3873	72216.08922	23504.49363	56765.28739	748952.986	47000.63921	26727.59994	24714.75797	312624.4379
181	CS52	1	10	5431964.3	270585.9446	11964.63688	6770.879918	36218.87758	18112.39913	4467.542017	13519395.05	141582.3318	1971073.701	207311.8744	23963920.68	2505840.956	1494137.722	43218.99714	21462.89606	59417.59064	17367.23366	1119200.234	839802.7438	4147.948222	1064355.34	1498110.011	13725709.34	24554.30124	21027.78383	1477102.03	442615.4773	4766934.287	24147.48766	119883.3186	2106314.379	1146966.934	1644112.224	2547395.001	838408.7669	88030.94075	463395.6122	69042.44979	43471.55706	304416.0669	1386899.563	63126.11989	102343.9492	49041.34528	6984.09732
182	CS283	1	10	1470950.388	43977.22962	16459.44304	7063.548061	27230.53913	7279.441082	2743.128194	17415727.61	85466.52604	413332.5329	411606.3554	4617323.457	1165871.517	957974.5671	33114.89117	43022.44408	220568.7976	20758.4039	495284.5243	116592.9977	1858.131473	218018.2145	295961.732	1446691.332	23623.17472	24974.22755	405716.8371	132408.1141	424721.8377	20936.80516	225129.8086	3105039.417	205217.3951	254440.0381	1059730.988	487644.5925	137275.7851	132049.6596	146000.3598	26743.24686	68549.98899	1027400.117	113251.7666	20996.70003	10178.61419	4394.66143
183	CS168	1	10	2446956.488	76045.39518	2441.883777	92693.25974	21267.58472	124353.709	18686.14822	21029743.14	22647.91594	453920.2463	299769.9618	5419507.872	1032355.726	941867.3099	28609.05348	48008.90959	709.1347952	2205.223051	427726.2447	488208.4597	7418.753962	315110.3514	321048.7247	2019753.677	24094.49448	26398.56019	758291.1774	144904.7128	846554.8453	6704.018826	170916.4528	2336993.946	331184.0965	139074.6999	1424521.214	613074.496	303235.6032	222291.8967	84961.64302	30086.99323	59552.2089	1077178.462	95071.3821	31567.6859	6289.910471	52716.85905
184	CS100	1	10	2212819.112	71207.23477	13398.44857	15532.48995	23978.07397	19216.87306	4909.676238	17705229.07	118210.6212	558003.1789	163022.2552	8163356.869	1112146.016	1054355.124	35862.13598	52422.16726	127858.3011	8646.907537	562942.778	821618.6653	3164.005764	509665.6097	336029.3829	2189644.809	29227.34522	25167.51086	1009105.551	151036.2572	1048278.186	19870.44383	99208.10906	1827853.253	444490.4372	777520.4158	1412554.954	409490.0522	93222.24978	238620.8504	66766.45194	34371.76586	95045.6544	1087855.042	61181.52796	54303.82947	23353.14778	5268.229836
185	CS149	1	10	1142125.951	36701.0009	2103.208936	203025.8359	20113.58812	176763.0967	15911.47398	13667560.99	18405.44796	181665.5938	211051.1942	2650273.931	855122.8199	884388.9451	20788.69945	31511.14823	521.0273141	1340.872056	406513.1124	171407.2487	7191.400118	191760.7974	121880.4433	703508.0988	15801.2156	16541.57333	430117.5139	85413.00607	831040.6849	3417.525728	131216.0546	1041444.931	333304.3544	422657.2694	584949.8114	739968.218	158540.2248	153923.7841	57818.90408	18216.60029	50440.78248	639521.439	61450.78115	7251.339102	11657.81766	50013.87209
186	CS112	1	10	2725250.261	67783.37355	2595.899204	94422.24162	17179.00115	133768.5047	14748.78607	13874501.83	76883.7817	534514.0688	271961.0616	4557036.052	1042256.139	753503.0827	21092.89318	31602.75843	137291.6043	1771.18254	451439.1304	386779.6216	4561.885953	415055.9719	274567.8115	1587258.836	19875.91964	24142.89721	1290907.829	150567.5882	2357186.797	5942.750305	163287.267	1018198.957	148181.2172	85769.49315	1068064.562	394642.2374	137711.413	207915.9561	50603.15349	24081.44998	67843.08555	783656.9209	85420.84111	36664.64682	6024.180724	21073.55327
187	CS127	1	10	3083559.749	85049.44123	3418.038209	185409.3282	54345.01277	657968.1461	129794.3302	42212196.91	120536.2657	437753.913	534734.67	9422570.491	1270698.422	1389715.916	68572.05923	91677.41011	624939.6107	5532.000199	610466.5979	779359.7747	58482.06632	298139.0898	397821.2937	2302462.155	55640.07958	63771.98387	1208977.569	153240.776	1344556.829	11891.7326	610767.1947	3499595.577	384056.2981	1703369.797	1065711.164	570395.3074	346954.4635	249523.6586	154487.3442	48863.57928	84797.94552	1740888.672	214749.9429	60567.85289	40623.81306	76196.39424
188	CS251	1	10	1585154.834	47002.46573	9426.569465	12222.6295	11177.57632	74026.68941	13935.1407	9728316.651	39030.70751	290018.0384	246167.8119	2457196.849	751360.4448	766557.148	13093.30493	23589.81257	96335.44013	13345.07444	297339.9541	264372.449	6088.462291	175559.6464	118154.2804	477451.3293	12080.22793	14748.74354	485921.1256	81511.57178	1044505.303	16580.8361	118296.9305	2325910.519	124070.504	183225.2838	460584.4438	253294.7167	191177.519	68196.44529	77624.1637	25222.3952	42179.37628	713292.7279	61978.27662	10524.9804	12345.19555	4525.030103
189	CS137	1	10	7034901.522	316541.9343	18891.46532	207208.8799	18739.57172	232381.2299	30103.67378	15076915.89	131013.2515	2135841.833	300795.2283	19031231.37	1672648.04	1317366.717	20318.73372	40252.12482	124436.7788	22098.41841	921455.0813	610425.4941	20033.39298	974501.3606	727945.3367	9178405.269	24594.34876	23485.97523	1037836.295	349657.9019	9347950.922	21144.98404	207751.6543	1474696.07	143788.6823	584647.9508	1669734.054	543751.0431	139252.8095	337312.6868	43907.19613	22930.61932	188232.5259	1258861.386	62178.9	95366.71709	18996.63605	42189.42293
190	CS268	1	5	1141534.751	28916.68624	2247.055695	691901.3654	20699.89472	1056201.343	220385.5892	23285495.98	13758.18996	128878.2187	393098.422	1432860.761	341572.8293	874268.0311	25953.50651	27835.12052	577.4738278	1191.328723	135161.6331	420785.6723	146577.7315	46331.73474	68030.22538	317136.0428	19680.14267	23537.25775	680176.236	32348.16634	272615.1488	5504.259303	272624.6471	2818744.001	56744.59587	836574.1166	362906.6078	335314.2157	98746.26886	33357.32439	137260.6356	30212.57047	13653.15835	303960.2673	108957.7289	7966.705819	41031.13786	506130.7741
191	CS280	1	5	1699885.383	61101.21631	2171.067265	13646.82272	22082.18423	35011.07592	6217.362638	19670413.87	94506.97784	335606.6776	283912.7927	3603461.185	790037.8772	746338.7583	28770.93362	33924.80575	244230.4065	1946.751012	553318.3031	554328.9606	3234.913535	270552.5416	221440.5013	1142196.274	23800.31867	24955.20296	782545.9532	108697.4099	908961.5753	4636.193681	182961.8652	2045858.063	196225.2782	588028.7886	1050747.135	589697.0978	155555.0341	149423.6415	81039.35631	32804.05341	53532.48553	684719.8302	68171.36737	30613.08752	20871.86283	6909.420385
192	CS131	1	5	1813310.569	63882.82613	1210.117201	198379.715	9855.498749	798640.3354	174366.5742	5290591.772	12809.47554	489875.184	109119.9541	4090935.554	1260518.317	750967.6316	10230.84013	13162.50536	386.1540385	945.9945485	689315.9227	577183.2815	110075.2392	563998.9097	243872.1005	1171643.014	8697.517633	7443.491197	896864.0356	154637.5605	827858.2073	2308.104277	38913.02789	1311011.168	123544.3826	162714.05	878968.316	51136.72203	65150.94516	212221.1357	28374.22298	20574.42073	84849.2782	906798.002	50838.94263	20323.37448	6152.980179	220555.4618
193	CS191	1	5	1264877.094	42692.50112	24622.95251	209123.6156	18758.43989	295407.7512	62618.74946	19271442.07	85462.43193	234976.2582	430432.2096	3680863.979	686550.1259	1528161.308	25702.64396	33432.20363	263705.1091	28578.34818	233850.3021	326159.3416	22435.29069	82462.49401	232509.8543	1150165.89	17267.77836	22088.67844	713015.319	82275.48118	396065.4341	23521.67879	234266.4455	3836065.139	43159.43788	699141.7249	758910.6073	599609.7314	222828.3005	46038.66194	84071.59046	22317.04442	38343.94131	942248.222	94246.6308	24411.0463	15230.43091	164384.0095
194	CS94	1	5	1841629.953	61469.56468	10208.39034	12532.41607	12407.75726	78496.32057	17265.98864	9328607.057	42299.63469	371900.675	205288.8771	4469020.986	532071.3243	757696.1838	14218.62009	26439.84718	130736.6997	12563.34639	207832.3474	231203.6004	7086.773483	229476.8382	294168.1001	1405952.258	13500.8922	14613.17883	440689.8425	93512.98969	1422642.107	14214.03298	101453.2557	4787136.552	81657.51766	183027.9556	984632.109	270946.5773	116067.5796	108090.3755	65915.20924	27001.12628	46944.17203	332292.3112	50921.42855	10603.90921	4258.054509	6251.393253
195	CS185	1	5	2141177.801	59366.96439	1380.6261	10124.96256	9934.062603	34706.20746	7392.824426	6273725.235	20390.38041	367882.3821	118847.6483	3074798.647	962449.8861	555037.6978	13288.96513	17987.09092	582.7692935	793.9993984	482950.1204	37202.15341	3438.875763	273336.2983	189565.0909	947621.894	11944.12029	11242.61375	492572.2238	110879.2222	3948334.922	3435.203203	56964.7072	1417783.956	160169.8638	363871.8675	563295.7965	258126.597	45640.56343	105010.89	47820.04319	15942.84659	73974.31112	135687.8402	12085.36304	15826.44747	10202.7438	4669.141381
196	CS229	1	5	1068835.726	40693.25487	12095.80854	73155.30703	15197.43211	404537.3271	95495.91941	14525516.59	28649.4949	151778.6838	184004.8272	2016946.838	789699.0451	1092791.04	21194.86647	51651.2772	2684.661613	6724.177708	249881.2564	389535.3408	55147.85514	124020.3898	94001.11906	316005.7415	16721.33425	17815.79173	617704.3479	74812.36656	401811.2853	12611.45999	137812.3417	1266622.884	113537.0016	162467.0654	352134.5654	378185.1768	95584.7192	74575.27409	72483.57485	21038.75281	35249.44635	792966.1904	73172.6033	11007.10109	17633.5291	48857.35852
197	CS255	1	5	2972167.611	39229.48873	47402.06506	510171.4795	21620.16417	1424427.54	259121.2411	28429524.7	98757.30782	336461.6192	390127.9091	12865568.16	668223.3296	759158.0425	50063.84184	72258.96634	548432.1154	29099.11318	230704.6058	1433417.382	215357.4275	116323.9201	446136.6875	930370.5156	31856.01894	47320.69081	1759278.865	74977.20763	601022.2185	53797.44298	231504.8188	1869612.105	338881.7253	1188560.742	1438509.329	424563.8038	92438.31937	57796.02035	174518.9993	34405.37991	50606.30357	3353869.647	205487.0223	186518.3269	20228.29038	268806.2367
198	CS117_bR	1	5	1303931.582	23889.94312	2300.49783	386804.6601	21339.71626	803016.7114	168971.5498	22497595.83	20611.07071	221082.9173	446448.0891	2209181.142	515977.683	791826.8268	29198.76542	45901.9846	553.7359856	1683.589956	208287.955	395693.8325	116806.4289	55339.59971	97656.69248	583851.1023	21420.6424	25516.66432	728364.0608	46727.97984	446722.688	7047.675774	248976.4718	3017753.068	189319.3872	1127543.932	471021.9957	448253.8789	374243.0309	32127.52547	130064.4234	27175.14556	21707.45085	670111.4566	57657.27456	15630.88869	41274.55596	291765.1019
199	CS117_W	1	5	1940484.791	40161.48783	2367.209372	5227.344651	22579.78918	20183.10651	5334.869737	21895059.33	52137.00585	197877.2195	455143.1875	2638812.272	654983.765	787470.4296	27969.26746	55489.90749	308016.2471	3719.978751	211922.4286	678502.5977	2630.714608	56207.07498	116656.2655	667194.1291	21164.58303	26368.8645	1090176.888	66658.53691	568910.9526	8188.074329	247492.7201	3524556.986	203242.4684	663814.9146	686362.8363	405317.6431	218441.9793	29401.02463	133347.6099	27380.71409	32976.62609	855516.4425	121302.7181	28936.69488	12571.57411	4743.624203
200	CS258_R	1	5	1758937.14	29604.03603	31801.2888	183335.4568	26165.75661	622293.7145	131535.385	23273329.64	58726.73898	245748.858	369763.0855	2490225.265	623642.3971	758162.2864	32480.94171	31448.14057	322230.9876	21638.60736	266639.4567	345776.8504	64816.51959	116963.8146	94317.12188	691140.1762	25690.8894	30522.69615	691700.7958	69823.88409	940897.8609	23115.48073	220120.1831	2737997.123	412443.9687	665460.6642	516710.5175	431076.0122	272640.5978	97919.86306	97092.02365	27562.38306	28234.60329	1013475.794	137888.0856	22611.71701	17727.92014	159601.8729
201	CS258_W	1	5	1772572.804	84443.10814	31103.72826	19475.80953	39109.40662	61072.04762	17298.35301	38993166.81	120830.7812	544669.5673	567804.9063	6644388.077	1339167.391	1537194.507	65950.09461	44441.70187	404703.3013	41835.66422	552737.0236	371326.413	5936.790616	155094.1365	289210.844	2222171.451	43374.53056	53506.5937	822059.7893	155061.9546	666016.7854	45416.32763	355746.9216	5978670.527	526994.3613	1303021.996	1276251.585	615997.2922	272560.6308	105063.9928	224803.3708	45357.25192	77772.10912	2509390.93	282289.9957	58357.38198	30375.13978	8940.270651
202	CS60	2	1	2610598.549	62915.38539	20528.74225	2579.497277	20525.85982	8925.011259	2407.422388	19134526.78	45851.48585	149978.289	350769.9724	1602794.056	902065.908	678785.45	22272.26302	72056.92773	4419.728316	19888.62422	309970.7037	1301725.226	1028.593282	52301.51248	70016.79679	280824.5191	15990.28986	21694.12548	1620561.648	88086.72661	1761267.622	24561.9535	189509.4032	6657513.886	125241.8414	307263.6839	343080.0756	408451.9232	194297.9682	35982.86398	120904.7029	21959.74336	45200.89317	534751.9135	95484.38065	23298.51237	2755.016774	2280.516184
203	CS139	2	1	714451.2066	16873.68035	10225.26748	256647.3691	18042.32611	742345.7452	121887.8759	15655458.31	42364.36863	187465.503	3178.719933	2019745.065	410949.0096	540115.3387	21341.63936	87357.40939	154245.002	10693.59104	155552.5383	276609.5255	86720.71017	92873.90869	107807.2394	307376.588	21872.52187	18876.87395	574107.392	43298.92058	288480.7156	18150.16936	4001.089619	1331941.466	33647.86135	242650.0545	377912.6599	287908.5567	207231.3922	50390.97568	48691.85776	11387.11007	20575.87526	112214.7234	28415.45939	4908.633523	14963.067	245950.7929
204	CS265	2	1	3264570.83	78063.06533	40284.36776	14014.24455	40035.05699	28973.92255	7093.709509	31553111.52	90422.61103	460666.8959	399856.0153	6799803.543	1066502.689	1057001.399	50752.42136	70693.73732	317252.7558	32852.66028	577296.9479	751101.2958	3786.916071	456218.0988	329638.0248	1971876.048	43251.25869	43121.81421	1126051.104	128640.2113	2331460.806	41515.88888	359818.0022	4803806.621	357218.3011	1067199.436	1395776.417	461408.5558	455667.649	147335.8053	147474.0301	61191.10686	70411.9313	1571232.806	123385.2564	60100.69852	41247.87967	8833.619013
205	CS141	2	1	2444793.412	67376.88116	1907.567179	457177.1626	26401.27121	1591205.247	378505.6524	15486516.76	120204.0736	587980.5253	238080.768	11961716.58	1416839.422	1167055.269	31597.75191	41934.8038	204105.3874	2209.142153	663778.2918	810069.1299	280822.4759	531978.4852	505123.9259	2436616.484	19932.26255	23360.05192	1164085.315	193583.178	2460674.226	6697.296095	131383.9231	2320588.766	55642.36511	667394.9902	2345743.152	465240.8264	47191.14476	275931.2123	86599.35785	30313.32996	107016.4626	1399002.819	78980.54922	57138.64609	17023.6374	594307.9199
206	CS199	2	1	1259599.706	59430.89951	3541.425136	3129.773426	21037.21794	5733.926254	1733.074991	16614049.45	99130.97233	133211.9814	327735.1697	2886361.472	855591.4583	537231.2634	21741.23073	59031.29163	278827.1681	4436.059097	320831.1376	140467.7576	1006.017823	100031.5599	160240.9433	676813.6422	17465.31432	19515.7718	380292.817	96687.06136	978183.7486	8598.470078	195797.9489	3541750.564	31340.24767	269569.384	658533.5904	779581.2655	176944.1227	55803.80311	96316.89746	30079.94193	47725.82183	517515.0278	69751.16088	7474.688932	9014.323603	2143.383666
207	CS114	2	1	2179433.239	33830.26717	26148.54413	18810.19269	23277.0446	42929.03924	8712.736557	21596828.23	58532.88878	197144.3983	327680.0174	1903805.286	568437.8316	706539.6134	27275.72432	40240.01118	338968.505	24486.98007	272302.443	304098.3554	4255.930499	45814.49524	89397.26355	498710.954	21235.11567	28163.8736	666122.2356	65222.8587	1272803.027	26727.29851	195288.2859	2107923.215	93446.99603	887476.2549	300260.5124	429307.2609	151708.9918	32887.9656	104057.1944	27728.28395	27527.13103	734380.0456	92921.03945	21731.01909	19857.69489	14773.06893
208	CS12_R	2	1	1462427.381	36886.23446	2510.994387	49057.88624	19325.48541	75125.35513	11513.36858	17095323.89	66114.08404	274458.8	325802.9651	2234221.806	556847.9021	559512.4943	22291.45325	56801.5327	218957.2915	2821.637432	222006.9631	535700.6506	3596.068869	163974.3946	107407.0145	568072.461	21382.15667	22281.82934	817746.2392	57983.9215	675155.316	6695.145329	208514.0714	1137635.015	172117.0632	79411.77045	459572.7077	477490.7185	309802.6021	121868.543	41199.30423	37161.93367	28617.9388	586571.651	50027.49298	10706.56682	5864.99718	15681.09988
209	CS12_W	2	1	2972951.834	116020.9125	23779.73996	4126.267428	22107.57347	5085.308637	2206.148574	19178120.1	130862.1007	552794.8027	442327.9932	7030683.779	1190794.201	699354.5128	31033.9144	34736.10294	228601.9446	20909.68194	534221.0362	1560207.172	1437.772548	178894.9925	329416.9581	1925064.007	16421.85567	28476.30759	1828648.311	164514.7842	3195225.678	24665.48086	266789.3183	3207358.118	61793.36087	379348.7275	1268872.68	617033.5268	356931.1667	143797.5771	80141.48361	29913.78802	82878.73995	1473015.35	95055.07573	130141.9345	8339.547895	3166.717839
210	CS2	2	1	1439932.597	160536.2933	19903.40456	278369.0127	2678.324693	758552.9285	163546.2723	5606340.476	46122.04116	327403.5941	255636.9883	1626320.196	307884.3928	534819.4709	2713.552077	27592.61316	191188.6936	12810.98917	195634.3384	246961.6677	94324.63703	98324.63866	49124.71025	590801.8172	8312.481469	7095.687279	693896.969	39010.1129	3173920.431	13578.47718	132624.1222	1898092.074	29181.29662	99715.64796	327049.9729	336628.8263	38647.25302	25039.16813	50936.89846	15234.05142	27723.11266	166867.4765	11139.03704	13893.77975	6435.770382	216113.5765
211	CS190	2	1	2399873.515	55312.50641	34331.41618	449203.5154	38907.21869	1440350.585	330930.8817	31914186.46	80305.95719	440400.8762	622103.1914	7978103.86	946727.5961	969035.5008	49326.345	41915.04971	358230.8439	26640.82389	366162.3687	576649.0447	236448.1666	247529.638	329024.0254	2084469.179	39501.24149	50008.43567	923466.8657	99683.96091	1302676.086	34273.28834	301252.1002	3186161.22	214519.8276	224635.2554	1391305.772	389624.0613	216200.3143	195161.0036	134682.5465	47543.26039	51308.64743	1460520.123	68398.0286	51681.0729	11601.98952	486145.5035
212	CS101	2	1	2397776.961	76833.56941	29359.4727	173417.0196	22722.39698	199050.7337	27595.95707	23915100.03	162171.3956	478034.4349	482322.8396	7614212.607	957481.8257	1452663.93	31222.48961	42470.03323	302437.2695	24062.05457	354449.7182	459481.5184	12600.6972	106348.5934	369707.1686	2258115.39	17953.70683	31186.5091	731891.9172	113446.3908	707177.5377	33104.77888	267382.7116	3480365.296	10883.11107	50901.84507	1445360.191	811139.9079	305170.7496	94219.00358	130343.8905	28998.08043	65655.15721	1310041.993	73820.14039	37617.11696	4538.480408	148361.4261
213	CS225	2	6	2283972.631	66720.65161	1686.479663	4956.618986	15503.81437	13288.37884	3418.618104	10038447.63	15495.8748	238792.7653	363.7360272	2096232.112	1032451.1	410228.1419	16670.41366	16924.55263	527.3920657	1278.217097	417176.2041	409437.0501	1979.17301	137815.7052	87925.99861	469899.1365	17187.93367	15022.21068	715317.4576	122903.1962	1235194.832	3366.682791	997.7371699	1752395.019	55086.26927	771567.0524	456806.3021	308135.7112	165186.1382	46114.268	71787.79192	26560.15878	61041.93449	617210.3537	40484.83008	18321.45126	7759.044743	4559.091131
214	CS189	2	6	2956167.682	36496.27566	1507.875918	118235.1327	19303.30113	222257.8823	25788.39384	16805197.64	63010.4494	183819.779	345839.5953	2644560.883	684472.4984	892697.3692	20383.5111	43384.40296	235174.7445	2436.94454	227964.6238	1074557.559	8021.087547	110984.5539	126283.1456	756009.9151	15370.34435	19860.69102	1411805.648	79638.82522	597114.4334	4927.53079	215955.9002	1658241.234	95957.58169	374356.6604	644974.1367	474509.0378	135072.1147	88591.70478	81120.94741	22087.09372	34685.57921	655211.306	63013.98791	14701.38768	20713.65583	88988.52928
215	CS126	2	6	2390562.891	73322.5107	20027.74867	246005.6347	23438.90718	1385162.766	255997.5267	17006403.75	148773.9837	399426.4864	399119.9972	6907543.053	1091441.96	1121634.034	29720.60244	30620.45644	210085.9224	15488.98152	470993.3504	327391.7345	169916.4231	269981.4348	164766.7224	1015650.448	25495.78009	27327.83131	635125.784	108934.8858	1675929.389	31441.23545	172763.1055	1523538.264	351216.2625	205146.8838	1183384.007	698599.9695	128396.6341	130934.5761	102530.8088	38216.06537	67266.81186	1365309.564	134173.841	81424.66742	8610.074604	358199.1504
216	CS20	2	6	1131421.082	21250.45335	2309.454516	80480.53905	21336.87804	151214.3217	25060.65416	18162627.08	20354.37121	91875.5902	361513.8753	1479940.979	441399.7446	892153.1712	26791.69988	67712.67047	705.9849784	1086.745735	193926.9097	303620.4713	6970.604258	52524.15132	81098.06262	166350.3337	21745.18758	19278.93216	580119.4957	38923.29269	344133.0617	7397.504326	234319.8554	1863438.763	178837.6703	668831.0964	302205.4603	252019.1979	196811.1467	57010.68749	74807.11187	31209.42242	19258.61216	499406.3191	62892.78618	7148.84703	19578.3945	28669.10015
217	CS49	2	6	4500132.211	147909.6901	23809.53286	26039.75271	48458.41084	106780.6472	24846.70097	28417086.52	113563.4989	382487.2157	452812.8369	15008873.9	3503095.839	1512196.878	60813.23138	26022.29457	180481.7786	19019.7254	1800316.209	779956.6035	16037.21147	632311.0709	725449.2874	3258263.942	35925.45114	39970.14667	1624965.266	354479.6597	1709393.455	28316.05748	270993.6627	1478314.041	236058.7472	3123077.891	2398504.001	472941.2355	40011.23875	319608.9592	116185.7132	45281.01907	233471.6118	4056660.405	407982.5288	127316.0046	88565.13984	11729.06865
218	CS72	2	6	1976765.294	43751.3662	50799.51513	28084.48238	39734.57813	67457.56043	14128.20348	32458965.16	81779.15471	262765.2782	619493.7622	5267800.783	792510.0056	990302.3575	59492.9877	69972.50971	500130.8696	34728.31682	333497.5792	618511.0278	7375.658071	109607.5461	220508.6092	1390523.061	41800.54705	46796.38714	974432.7338	86209.27351	528714.872	42258.62341	375567.0991	3676538.789	170082.0924	1453691.269	1021423.192	396195.8083	275781.1906	67897.01347	167202.7313	39502.58243	46405.70743	1360009.23	215556.4503	33172.05491	22650.17958	7661.910913
219	CS56	2	6	2630883.261	58426.01802	29608.81466	19439.19321	23803.66399	49690.14722	11573.58211	23175880.24	115294.5532	325559.5881	432902.6559	5360502.733	952552.954	826630.2924	33025.11034	34910.02498	312868.6141	25513.06858	472453.8631	454061.1375	5720.27901	167785.2765	210704.891	1681317.908	27707.75397	34630.02729	847755.5519	105841.7728	1993893.355	33437.82331	218190.8101	2843202.668	125424.1094	954159.3201	983098.5258	420229.2431	190273.7908	57988.63919	114066.2249	29690.35755	60487.67931	1134696.306	133556.246	96374.58984	29452.33445	7416.59479
220	CS67_R	2	6	2531693.14	55515.04482	2687.550195	90071.03047	53901.93524	222032.4702	41431.25571	52222707.05	151894.3413	251920.6804	794024.255	3983533.089	887739.5627	1452639.11	76795.9203	111337.424	947719.0556	7578.782733	476517.7264	953869.8725	14609.22011	111419.3129	204865.8987	1199649.797	55973.37677	72398.98333	1393554.791	112199.9358	1838784.269	18756.35927	623057.9318	6087135.265	290603.8372	578050.9519	489203.4444	761828.1565	572857.7274	130154.1786	198631.86	68432.50604	53487.51197	1745779.595	192944.1557	37634.83934	37836.30295	105400.1538
221	CS67_W	2	6	1184674.373	44164.88259	2568.070622	2591.917786	23984.797	9589.814169	2252.697563	27819949.77	27158.21441	144483.7604	446163.0768	2009469.556	813276.6761	983630.08	30723.24143	51317.96083	880.4361634	2329.713131	292852.1223	244569.8528	1706.171093	52380.60125	99033.89407	457240.4187	21987.97455	28027.38201	501547.6714	86618.13637	401963.8302	5534.860616	263762.57	3851168.745	86067.88663	713495.8304	471956.3781	537251.029	189597.9278	58481.76043	149678.734	29483.87007	35868.78004	496288.2592	135285.0577	21510.14962	40970.14334	4666.305667
222	CS32	2	6	1537590.53	43764.31165	2535.766906	10656.34554	21779.9555	39164.27635	8464.063518	16396398.41	17082.97138	122582.7754	283953.9012	2462777.966	1248137.452	1174652.877	24229.01006	41051.99899	408.8467213	1228.205382	510742.7147	408587.5817	4211.012321	124672.0904	137182.8228	503621.9425	21462.78542	20542.61055	778399.5394	118127.1723	527676.9696	4951.248465	120235.7056	2043145.781	128953.1749	835488.4789	420551.1172	352538.5294	29606.93538	51916.14819	117440.0028	36544.12299	56294.9865	1557648.665	161877.0964	30822.55247	14978.16692	7398.282294
223	CS82	2	6	1341674.876	28339.0731	1754.849492	123106.8459	25629.73275	113568.5163	11213.8607	21212463.32	22618.31613	136089.3325	441720.3434	1413818.17	426757.4055	489274.1508	30753.33042	56929.02609	634.1588721	1538.929999	182228.6042	335351.4205	5201.049016	55077.93766	74403.82984	417969.8288	24926.81495	26901.57655	591408.8754	49800.84439	311854.0549	4862.753231	245712.403	2165142.377	104435.5629	119941.2468	312135.8228	416926.8702	366847.0548	40004.07705	80128.924	44034.4224	22753.99374	683512.7975	79924.33569	16267.2379	10936.30295	24944.35828
224	CS264	2	6	4835838.383	132877.2535	23870.38668	72682.52756	43226.26305	361594.0985	82710.3012	29543355.93	130879.7367	914761.3945	507860.7377	15687989.6	2970844.499	2143317.21	50230.04775	41711.15329	220361.4633	29809.53491	1261818.697	999918.4327	47757.78312	505367.4602	584034.5823	3135134.378	41835.9669	46441.19441	1570375.854	375228.5595	1821404.579	33484.54936	304626.2524	3552337.371	857194.4553	945186.5164	2580220.252	643561.4992	248267.9373	362212.51	174052.3523	58609.28773	182852.6455	3107989.201	318496.6229	144875.2717	31248.25692	73147.99135
225	CS75	2	6	2855565.865	70852.4194	1987.043164	86177.19855	14424.96821	330515.3222	62875.71144	11627294.79	22544.04729	362176.2109	215630.5824	3520456.294	1099880.698	947964.4914	15056.99073	24052.93775	603.0711182	1128.149823	475525.4437	381170.7641	30125.70648	318450.5189	193866.4528	1077966.75	14377.81269	17662.13472	675671.6806	174400.5922	1971758.992	4249.11965	124916.6925	1914290.562	274459.057	346322.8295	593040.8954	386749.5461	147832.9994	153855.8956	51128.53732	17157.68539	94871.64967	668273.6285	96321.64949	31561.66125	11674.64718	56817.64077
226	CS110	2	6	1247404.552	23247.7077	16460.00819	7680.796452	16752.13955	8016.811268	1790.468755	16691723.65	53167.78048	46995.48583	233545.6914	820317.5518	492664.2237	578777.9999	22920.3702	54983.85794	224962.8416	20162.59298	198285.9124	233052.7774	1411.45764	37123.63775	33787.48521	199821.1966	18582.75953	21923.12214	508930.704	41932.8919	531982.4907	41879.05088	171009.7291	1536834.094	74319.986	149955.4739	148020.7833	286981.2358	112229.0359	33622.60965	62923.5275	23915.45935	20536.06761	174018.9791	77700.45751	8859.975557	28632.37373	4431.725523
227	CS4	2	6	973991.565	29072.25389	3627.934843	2765.681979	12882.14144	6621.552787	1310.802146	13393824.52	22102.85967	190923.8406	320587.1102	1690030.189	427496.0095	664691.1265	16395.30425	70610.44452	798.7544257	1649.735367	143507.0611	245877.9503	1167.117493	58757.43933	91455.71423	262289.6673	12264.44348	14029.10518	451373.0021	39774.95028	308420.8186	7194.314709	225411.3256	3196026.692	55101.87103	713041.4678	318021.3851	371325.5135	195518.3374	36723.48532	106702.3385	18058.59349	23563.94568	607108.4948	93694.47898	10213.77097	23891.59435	3535.506487
228	CS278	2	6	2617332.366	158694.4363	20664.00877	5987.237595	43847.09703	11896.66833	3906.76274	29613517.13	233322.5724	686727.0362	460207.1078	18094350.35	2646385.565	1582148.984	49101.75229	55743.81743	188148.864	24051.66411	1168711.079	308383.084	2572.455133	956341.9915	1077881.192	4858040.287	30751.99901	42402.09966	582247.7335	349458.2212	1308691.453	34422.21403	321761.0753	3451418.614	682455.7032	672192.0449	4086423.89	1020413.147	209661.9229	463006.4389	145014.8047	38659.39455	240373.2969	2086613.128	145083.4896	77193.98238	14853.13946	4965.625814
229	CS275	2	6	2488241.776	97204.9014	10117.15056	15886.62156	23686.3347	35968.76087	5243.012135	6398348.469	68364.96313	431574.6782	95937.21468	9684158.537	1813359.19	555343.7771	20292.28927	13502.4201	64809.99363	7829.072537	774073.5334	581336.2149	3661.01144	514838.5725	384870.5466	2858743.417	12813.40165	9412.282206	988386.0632	273169.9901	2057138.827	7557.324316	52593.76639	130379.8561	301020.5197	200773.2495	1739847.843	382819.5635	77217.22684	407311.5006	14004.50204	20855.7169	160594.62	1184323.745	40510.68005	37622.5241	2774.463703	6449.380806
230	CS251	2	6	1382837.057	56826.59353	1814.528955	5835.052943	13409.38185	11134.49776	2402.159364	11314932.32	74316.69999	1113796.353	247416.2002	5729452.284	934137.7153	1160969.367	14996.42557	41617.28608	91166.15568	1534.250455	465752.966	268319.0535	1566.707563	381672.8951	483233.1089	2350722.091	8378.266813	11864.04015	489493.585	159207.5954	741988.1967	4832.259027	101768.3634	2740758.941	305311.3669	466904.3994	1281003.78	473783.4093	164491.054	109613.2934	86522.15992	29233.21866	98009.11905	945751.4196	42460.57887	27457.92085	13668.15473	3613.01877
231	CS191	2	6	1273883.147	36646.20837	27302.34539	142990.5187	20465.29412	252069.8141	48231.02203	22418220.12	59297.5104	218222.3112	302406.9722	2963764.904	627094.4415	1222551.162	25948.80282	67519.19603	278930.012	22277.05692	207587.2539	385846.7223	13924.44146	88009.19629	176104.3954	750370.0755	22914.29027	23947.47758	630872.569	64900.08139	441424.6887	21692.58067	202548.5588	2325631.393	83693.30913	448803.7503	644885.552	414112.0997	206821.3697	57074.15858	81757.19778	21982.12264	32049.002	628258.561	56228.47333	12131.12793	11531.58793	120678.4533
232	CS260	2	6	1680643.911	36305.44487	35040.53978	28754.56253	25493.94715	134576.0655	22963.67726	21952203.86	63012.62452	188419.581	513208.9821	2973058.67	910810.139	989187.3706	34181.91157	35478.7956	337712.427	25680.25875	436360.5362	484910.5094	12401.46216	89635.90814	150691.021	854213.7637	24579.57049	29369.37512	748935.7219	91673.28427	583258.0049	34391.44499	233522.8378	2679613.44	255966.6549	1050781.479	569025.0206	435540.7296	112713.8896	86295.15611	148688.0707	31687.42338	42528.91034	1196306.466	79597.19276	34251.87573	56864.39103	12578.75744
233	CS198	2	6	1933323.666	64001.59737	20409.27553	21412.11754	25823.83178	36787.05326	7401.558188	23235037.24	87920.81084	583829.5194	344352.201	7514791.612	1195000.51	894431.6906	34773.86812	70455.03046	211229.3988	13485.68015	559426.2783	615527.774	3396.155482	296459.4499	404548.3264	2103772.993	26770.83286	30724.63547	889404.1554	176192.9236	843833.4345	29643.6337	220380.4505	3963329.976	283336.1097	741381.7592	1409790.564	339471.3135	409477.9373	167421.7852	117867.0586	31580.2927	93201.48463	1542484.459	105936.1028	54289.00507	13145.84252	14215.22438
234	Tx2911	2	1	2364173.774	72537.65164	26129.48112	287069.0676	27788.7565	1132769.617	248586.0752	24678654.7	111887.5264	478812.8897	461387.261	4182454.808	1028629.896	923425.7433	39375.80357	40750.86261	305681.9465	21976.53144	412081.2809	520348.5875	170051.0101	183301.1853	186418.6668	1073891.197	30600.70601	37346.70089	981790.7714	95517.45342	1991711.866	29753.32936	272026.1321	2575556.557	136553.3362	931199.023	871792.3835	527158.5742	247760.4423	102698.115	116441.9407	29511.11886	52096.30159	1451328.373	149485.6756	78812.34956	31890.35292	375954.0632
235	CS104_R	2	1	1659429.826	42418.62174	36904.098	374914.698	22381.99986	1241384.913	309091.5388	20590000.21	112288.0413	305889.4923	513697.1343	2614925.788	1124442.102	1140842.517	29281.13042	33194.17412	372421.9133	20304.51998	432363.6298	537771.8363	210539.8514	104148.2751	139900.6329	346169.7771	14292.50593	27408.46555	797566.4217	97484.46296	590085.3677	19540.18988	285497.807	2194971.472	63674.96142	1146938.698	534244.4186	676165.7069	97159.74745	94537.50731	168575.8822	16447.77485	50398.74386	1231667.246	118418.8103	29563.88818	29985.4377	220713.3537
236	CS104_W	2	1	930838.1331	42232.86262	20166.97329	6303.547831	15616.6579	18940.80397	3299.049354	13651847.39	52442.43851	114029.2409	278381.8745	1055535.646	803150.5658	747265.0326	19871.71565	58485.17792	214209.0403	10998.52306	346892.0648	523504.5379	1982.59601	47568.17125	49210.96474	175189.6909	20643.19195	16630.07619	777835.8569	89773.32761	344260.8789	18480.20881	170194.1575	1671166.92	74286.01368	693136.8189	180417.4556	375428.4878	170236.1544	35396.52485	83452.67626	21078.2718	34830.89208	540138.6161	19252.63405	11148.07241	30582.93544	5445.514584
237	CS252	2	1	1184399.595	38189.03774	16398.04943	369173.2093	18407.67227	1046875.99	239397.2807	19518681.41	62797.16251	572694.3505	432529.8521	3732519.82	686656.5083	907975.4609	24580.44993	33960.07651	215085.6922	17877.15182	255857.7269	358623.199	155042.3924	280391.6373	191074.0893	1147290.181	20170.02429	21492.30518	572286.6722	90048.81114	471547.874	18808.34874	183300.701	2162929.882	378259.4729	104472.9415	883705.2177	492784.9005	87305.89069	116674.0097	57941.22356	43733.94824	35630.41833	980229.3847	90092.52559	21953.79007	5896.541221	379974.9867
238	CS172	2	1	1489720.253	28037.79974	13734.73711	339714.2016	12010.49174	871294.594	189432.6487	8148702.132	35641.19421	316056.0008	250958.6855	410773.3193	565288.6223	618430.1652	11928.93934	56921.75861	153853.3732	13645.16891	283792.2871	304659.4115	112674.8019	280923.2274	119565.3053	560551.8244	11494.08278	12103.57081	475072.0816	59418.6616	1015734.507	11791.22038	231836.5625	1172181.066	177868.328	548914.2332	548676.6011	313974.0405	40378.60482	88377.60554	69444.57837	21896.39747	29371.90114	552837.4205	28688.38556	8971.929883	12271.18771	286034.7027
239	CS19	2	1	1375588.665	50720.97119	2161.194572	5437.202228	16727.5226	10893.16829	2726.809804	15005221.15	46862.91612	177916.4802	215812.9644	1923365.729	931633.1692	693274.9988	19534.83703	39783.19865	204039.1234	2433.945097	353416.4025	418263.7944	1416.915558	122463.8936	99976.95262	282706.7909	18567.38336	19517.16731	44581.13336	86413.99854	474757.4552	5731.114029	161804.5289	2240470.805	81326.2156	172848.0277	337001.2201	325752.1071	129543.9067	73961.94015	65001.90989	25267.49238	45937.0832	944897.9372	74269.27013	12539.2108	4490.110638	3811.748466
240	CS229	2	1	5434713.06	105606.0031	46361.3577	264410.5611	41993.63864	972092.1759	219434.9066	38978183.25	160209.7882	431400.7337	466861.6303	7555911.001	2045065.247	1631072.877	54104.38849	55258.53812	464824.7706	41036.86367	833652.821	1440124.224	168792.0835	494225.3792	317206.6652	1720014.228	44142.94255	58437.91829	2014254.85	198508.4207	4817092.328	48260.39478	523624.0868	2746484.747	330200.9003	461072.9679	1357127.741	762682.5806	364849.9384	382389.3131	147124.101	51237.03991	110596.228	3459730.339	288001.2288	84187.00656	32674.1391	347830.9831
241	CS135	2	1	871025.9651	12687.68128	33506.53918	146725.764	32548.30548	235537.8966	31569.9759	20266763.27	74004.56064	51271.97854	325150.2463	1142551.655	204993.1892	455059.8868	34831.24365	49628.45531	315358.8991	24336.60683	166424.2242	286997.7313	13857.79225	46457.19124	61018.95781	480568.0732	32620.80782	30849.01102	495458.0162	23650.51317	278713.9224	22231.85551	219506.7408	809784.5347	100312.4703	358974.2068	205958.8563	467258.9894	220669.8306	48601.75633	47589.94888	35656.29159	12826.18861	289017.3707	50764.53686	6434.714532	23720.72435	56063.39095
242	CS79	2	1	5175587.301	92524.62454	4289.242836	67987.34685	12166.48335	179760.4065	32972.2204	10651240.47	62135.31879	592832.3702	169892.374	7448684.123	1211486.482	993826.0213	15055.16991	46821.91648	84247.37994	3387.758349	721165.4243	548233.6429	10339.55649	500169.5764	299983.3641	2084299.967	18146.57958	18881.66428	922842.6105	155510.5582	5613769.731	12175.48755	100837.9116	751259.2575	321956.8793	550634.4147	1107547.774	284004.4318	170871.9847	316279.9002	31470.59886	17401.56497	103982.4223	1207354.633	60533.53826	80424.71303	12176.12309	92878.25633
243	CS112	2	1	2545887.338	62430.39826	1352.377239	73309.34215	5561.26749	142727.171	12621.81867	5051367.985	14100.66118	528691.6667	251.9771585	3589261.758	640779.848	505445.2431	5891.141994	15613.84933	565.1491792	779.2138793	373927.0578	256815.1831	3696.301993	462380.6248	181434.8473	1616723.547	9640.211328	9355.293763	530312.2312	124986.9644	2132533.204	2934.097022	517.586949	490179.335	98783.70515	84186.39484	951885.3784	278023.7797	51560.62768	148580.9503	19673.05721	13382.22858	61663.238	238070.7553	13257.23963	17925.51579	4040.289806	16132.97646
244	CS246	2	1	779338.7709	17104.34102	21264.44759	95488.54929	18080.45128	110661.2625	12398.939	21645951.1	38167.14397	122448.6396	314425.6086	1089018.105	326129.0576	780143.358	23329.94947	86609.20213	5142.201679	12585.19337	131127.1551	532354.4636	7488.969348	51544.86921	50217.6648	127674.0992	20915.11369	21752.65751	738005.5955	31568.72268	324816.5772	20999.63855	204490.0297	2289252.469	55291.76936	96804.53181	174383.868	269171.0505	285145.7364	48839.78934	86163.34174	23383.4113	12628.03823	321683.7335	70684.66215	6781.856487	7868.998823	27733.31076
245	CS236	2	2	2165672.657	48015.53622	37223.00614	7824.074404	25217.60549	19332.54289	4527.41597	25948915.63	100160.575	293089.2501	547227.9176	3205468.309	784954.3479	755080.5384	36909.67433	44223.70581	451785.5472	33065.0596	272870.4989	518815.9776	2768.991054	59304.63135	216669.2145	839840.031	22395.96939	33496.06858	1010951.112	75731.2064	545672.6789	41844.47366	349283.8755	4909353.079	179399.2169	1548647.454	688514.5113	435611.0418	205604.2002	89369.26585	206963.3081	32033.36774	49413.05464	1646213.073	172119.5328	48430.09814	50183.36539	6711.387721
246	CS137	2	2	1219052.988	53874.96435	2255.719326	104054.4867	12660.10379	168417.6762	20753.76683	11888973.34	12928.46737	493454.4635	189305.6538	3583347.86	878041.9798	990770.2434	15156.78447	73572.57298	702.6985278	1308.927445	349960.0415	287150.0558	5680.279741	247030.4979	270040.0433	688416.6327	9797.591077	13192.14473	472940.1234	132225.0469	474979.9087	5216.178698	109839.6772	1128935.359	285729.2925	480762.7116	796741.0235	275765.6088	87887.55077	171767.2151	52638.76626	14641.35415	68209.12557	762335.1685	66922.9018	13997.57071	14289.64947	75158.30081
247	CS255	2	2	1222087.744	17745.81332	24450.44031	389353.447	19916.20623	772649.6095	161856.0591	17041712.26	30720.51562	135212.9129	327282.494	1584453.309	378413.9406	597475.3657	22488.10824	30894.22994	297222.0265	23464.8418	133511.5857	300577.6781	94806.03475	52056.6768	70216.9198	211330.2048	20009.80047	21124.89403	531198.5221	31822.73177	610198.5052	26205.73984	170328.0575	1652884.554	282448.2129	607162.5447	280490.1741	242141.7335	76118.32993	40534.06314	102361.0984	19234.27958	17456.06808	500969.9999	65166.46186	7287.280203	12279.73038	111771.5209
248	CS194	2	2	1426867.176	21836.83223	25871.75489	224196.0809	20399.25559	153261.3504	16484.52888	18109630.51	50115.28291	121078.1223	344264.5899	1546388.017	379761.7603	555623.7178	21263.47203	91630.32623	338464.0587	16256.75134	218031.5196	347890.2075	10329.20781	57529.54921	69978.03707	436041.119	19010.46015	21233.8426	535967.249	48150.39568	752689.2996	26305.52931	194895.6204	1556928.219	228100.8371	1121335.985	289486.1698	395333.1614	154352.7021	60242.35705	92958.45962	22185.75517	21014.93986	428315.2003	51779.40203	9034.992497	47726.62576	134972.9859
249	CS37	2	2	1098082.108	27992.62206	17844.76164	12325.57124	19017.04072	14493.93146	2816.530271	15676907.1	43893.10716	59786.73263	276467.2776	1234829.726	559518.8656	601749.0998	21181.81157	50305.33133	227573.0845	11925.32866	213891.2577	418137.7506	1522.565682	42521.80936	50999.48263	156658.1777	24154.23836	21178.23925	578220.5816	42694.11969	313108.014	16742.50414	196180.8349	2655994.796	205267.0957	232321.6092	155318.861	376576.6914	227231.6161	39507.61606	54960.77205	22096.2966	22607.59928	572297.1704	68117.95888	8205.539969	9412.437599	6640.683997
250	CS159	2	2	4785005.905	73429.28222	45129.7483	157584.9128	59477.63574	257269.38	38054.04495	42934770.08	133879.7152	463327.3659	625341.7025	12547112.95	1402443.081	1105769.214	69222.27672	42566.47931	428500.1594	39317.58195	155582.2289	610502.2378	22565.78582	310701.7687	361954.7827	2841925.163	56696.77525	69521.30778	1203736.524	179603.1117	1521606.226	40215.61027	586771.1962	4270738.129	1151820.681	663684.5867	1723236.726	702417.1081	618154.0159	206466.2854	67562.75731	56703.7129	75214.19865	2566841.822	189471.9999	58900.85164	21646.67237	45030.23437
251	CS16	2	2	2149883.95	56092.6443	3133.424906	149899.4064	21444.22137	673969.2497	157251.2327	19179436.33	29496.28408	397351.5232	325169.2794	3792017.499	1195489.019	838254.157	24734.19961	54876.33151	829.8061063	1788.804502	346814.0048	348754.3789	109804.5077	193427.7956	171088.4213	805416.3259	21793.38582	24814.01081	639537.849	143299.0446	1211754.116	7340.185585	231940.0615	887589.121	651237.2986	243950.6293	920997.4539	468355.0364	119277.2991	172772.7575	68045.59577	17743.18646	60495.41422	1258540.974	111192.5592	36824.38071	10642.04868	237410.7153
252	CS102	2	2	1148814.717	33504.87478	12305.0159	2942.22538	13568.23389	3579.830596	1176.555796	8851367.233	47850.92198	187595.6283	205835.2327	2224771.471	582099.8471	574663.8484	14683.11797	60452.87663	3255.685998	11861.7131	187399.4068	264907.554	836.2691494	96583.64315	99382.46447	420883.7187	10762.96817	11297.34773	481750.8747	67924.46025	369842.3669	18653.76949	137241.3048	2833934.75	191879.9143	354312.1063	396412.667	356186.3707	160111.4179	48653.46116	81777.20229	22731.54528	36198.42372	549708.2529	49227.8204	8003.163946	9166.571883	2166.536938
253	CS143_R	2	2	2529513.652	88264.20916	20547.96317	72438.89402	27447.939	165036.6762	25480.76219	24338871.34	99994.2606	596098.2938	309822.6466	8313105.422	1059694.801	850335.0035	40182.51637	30942.95542	186870.3329	16281.05811	464397.644	406413.1194	11101.31052	224932.4779	304727.4545	2248492.478	33584.35314	37209.0001	807143.3935	146609.2451	2135603.092	20536.75323	148777.1673	1716762.677	380956.6672	474477.6774	1281990.195	457206.3203	145326.2598	151012.9015	83859.44936	43510.43802	80874.95286	1489229.68	87843.2637	52527.20772	14940.09014	22576.76093
254	CS143_W	2	2	1150896.859	37619.09825	8599.564866	5089.506586	15249.25841	11357.60872	2171.378244	9750806.805	36136.10467	97859.02948	185635.1738	1254786.14	637879.3536	614202.4871	16485.06962	46621.53371	1912.334736	6046.99495	255609.598	318970.878	1166.187275	48121.1916	48501.00785	150543.0818	15428.41876	13104.25646	519930.9309	66857.15037	421559.8411	13044.72831	86669.98177	1521392.376	83145.38285	372032.6221	197462.2892	263617.2655	123875.6581	40671.96613	47245.48693	22164.11	33478.40499	554514.9845	70635.19663	8072.904766	6402.703896	2823.752334
255	CS131	2	2	2090463.949	78577.92898	8379.581555	175121.3346	9061.627905	834312.1019	183677.269	9324210.488	43675.74266	551591.1733	147960.064	3697951.665	834055.7551	663383.4187	11113.85488	41386.8978	1475.649428	6503.410308	332674.6269	227838.8329	127707.2294	375789.3502	174448.402	1176099.253	12433.50067	12855.73139	522614.8237	129107.5171	1591121.722	8636.196951	56662.08071	779810.2559	310230.9256	232933.3425	850561.4075	342164.7723	46125.9828	147334.3824	33354.63644	18680.39745	75957.69953	612315.2756	33643.20139	19602.62895	6722.850984	84225.00878
256	CS66	2	7	1088921.907	14704.90277	2710.533267	355930.6148	11915.03506	832419.4545	167077.9971	12190536.03	21176.94708	117503.7806	302330.6297	929585.4853	245159.52	616874.2112	15137.6309	75455.7103	678.0206831	1199.96551	65117.14132	289450.0691	106786.2776	24473.8823	35718.35535	218751.3762	12881.47004	14949.84189	484718.0394	21044.27256	849420.2805	5787.790341	216569.4457	2265425.63	109847.6494	236396.0229	152640.3383	412353.416	79847.28337	17318.83465	53164.91289	21129.2522	10652.86076	436313.4646	51927.52657	5235.556235	13636.02284	312279.8967
257	CS261	2	7	2181657.596	38655.94277	1936.854303	629739.8835	22651.41993	1280030.084	262591.0452	20662900.56	47057.66251	276750.7813	503982.9989	3467810.405	722776.0813	1103748.336	26189.51552	59171.91956	400504.3012	3967.942406	250934.391	972369.1072	138958.2427	109930.1338	198285.9878	1026066.616	16277.77119	24041.35488	1467834.222	86597.54808	2860922.788	8204.690616	271281.9604	2172470.653	314848.0639	729147.6069	884174.3281	353508.1454	68691.04813	84354.60551	184431.1508	19003.73872	39297.40913	1058566.572	110802.3987	42699.85944	18499.05728	161503.7994
258	CS175	2	7	1800757.86	116456.1234	4950.568756	4532.505771	19623.48929	11834.77502	4054.465372	11855927.09	76429.22723	548139.479	140340.7383	7978054.701	1724636.996	771696.4844	26048.97197	24048.1781	53548.1133	8164.836144	893404.6562	115316.5159	2182.081298	528643.1069	447861.6253	2695407.368	18731.36525	16913.77571	503854.1546	273837.6296	1033873.813	10423.0706	49064.35865	747790.7584	190327.217	221510.9208	870484.501	476635.6177	56424.83766	256557.8393	26894.94552	28243.85144	148845.5705	1415069.719	85781.95449	58421.78984	6502.108879	3793.584427
259	CS31	2	7	1222539.06	28731.22472	1801.872176	261413.7584	16642.20603	882341.4855	235678.0309	14375952.05	19843.9581	233890.7387	319152.2696	1946068.39	749363.2655	907033.9348	18798.83343	47553.825	599.6623066	1323.45991	199647.8559	436009.506	124037.1347	136148.4759	69649.47898	398723.9542	18103.56058	18703.21661	371683.8575	54310.7859	296569.6924	3994.951642	179236.8298	3045094.47	134773.7676	226531.7287	216201.1071	412406.1009	169390.2815	99203.62717	76004.33486	11057.06213	27070.16933	81788.31184	33000.41392	6402.238722	9365.805756	107879.623
260	CS13	2	7	2570988.775	64036.84447	7200.445146	5881.338491	37595.02031	13113.54044	4022.594104	26512644.09	88070.34698	320362.9675	527930.3135	7959397.053	984155.245	1112023.059	47901.04925	113125.2556	398836.7508	8753.126977	471056.2524	686313.7769	2376.902806	139697.9265	385651.6526	2500920.036	36395.40619	42654.76325	1084821.11	141530.2473	1026204.743	15513.79325	322633.7029	6046079.724	329093.5976	384727.0562	1483011.121	445626.6315	358323.5094	98003.3053	155454.0474	55285.02788	67457.89597	1937488.533	184621.7672	61816.27916	9395.561661	4860.213913
262	CS197	2	7	1970604.363	62874.1963	1508.899991	12282.25546	15830.84938	29551.3354	5820.236556	10252472	11956.84011	350012.1423	276547.9621	4248366.945	1042712.919	678995.1083	15730.14124	28198.73385	551.3422055	917.3013651	528407.3472	454759.2063	2607.105952	235899.7393	250551.2383	1215190.754	14294.37612	15239.25498	699549.2358	123635.29	974016.1572	4110.837568	128507.8326	3405435.129	427758.1072	156116.7111	651656.6449	408028.6101	113915.2545	125657.3033	68452.81666	26276.81822	71295.28026	619344.3895	114278.0873	14841.10562	4359.933612	7829.068927
263	CS100	2	7	2115254.402	78494.01715	1354.575941	3970.197794	9944.233476	14593.38866	3316.704553	8042525.085	57518.6814	680966.2763	135877.3384	4169553.139	760427.7471	654505.0313	11594.75447	17452.57217	87236.69397	1471.505946	346538.8153	255979.209	2039.761781	313890.6253	221115.5933	1805120.637	15187.94804	11032.57018	528619.4896	143715.4051	1597778.207	3052.11857	78225.01341	780808.7564	324562.6355	817048.5547	596146.122	468950.9754	22438.93448	115274.4561	39744.70113	19563.92224	72536.71769	211807.1774	31458.98631	16034.03375	18074.42342	5159.452458
264	CS41	2	7	2353438.111	43829.95873	34136.22384	14921.50546	22209.73138	30672.76263	6357.718777	19658992.14	44694.26767	130772.7997	320685.4147	1726369.393	611482.586	620610.1832	26793.56239	28926.01271	374118.6473	30641.35909	416447.3777	345627.5829	4178.218978	33578.39973	76728.02013	293030.5813	20319.6897	26972.77031	706945.2747	66917.73847	1223834.615	26649.9476	205499.3878	2655985.451	155066.0055	228353.7353	411304.8118	265339.8673	210064.561	27528.03608	112561.3383	42002.44685	29203.16869	921025.8516	119164.3646	25427.92941	21688.57209	10558.34835
265	CS186	2	7	1742561.864	65285.06099	2103.632203	11629.56422	18659.40908	36618.87272	7536.931996	17319427.6	22870.22014	404363.9962	305177.1519	6999607.544	995330.6374	1137646.505	24927.98829	21102.55559	514.0025591	849.1767994	459385.489	348834.6649	3305.593828	212785.9015	323481.2558	2347170.87	20110.11184	20647.34366	635239.6034	136354.2531	1276767.858	4502.206578	151722.9847	1153449.549	773034.2622	1254314.927	1379541.838	653201.1427	20794.93637	121825.752	107227.2343	22381.37255	67071.8852	845098.4223	46804.85984	37744.84306	81851.81409	10515.68018
266	CS242	2	7	2368966.117	134807.9347	3370.312017	2833.694488	17610.47208	5705.392367	2383.907271	12361138.52	188082.1198	1320981.226	139553.6638	22327544.15	1045065.813	1079863.63	32496.74473	55522.12756	76699.27696	2837.140688	506125.7983	527307.1758	1713.044806	318408.8046	1190278.89	15257497.91	18197.64359	18241.32672	692782.4729	195281.6879	964073.4976	7453.64387	77996.50102	1833070.886	942508.2408	480001.4908	3187778.905	583153.497	72544.06869	120493.6644	73645.60908	33430.34399	162547.1936	1328782.698	53315.3565	131088.7023	14795.80103	3335.495162
267	CS34	2	7	1372544.751	61367.84909	1891.312838	2116.085808	14193.87832	4181.008251	1359.416732	8303013.727	51931.85847	701333.2787	152766.9503	6056782.499	996216.8102	978403.4386	15343.26038	27155.64516	93485.90714	1480.669347	354024.946	270322.9148	1184.000538	255669.0625	270232.4252	2058065.445	12856.66708	10616.05671	432290.5509	140619.6266	730474.6278	4981.363795	64291.9018	1008765.283	490657.7044	388658.3722	1149300.85	382221.8921	102256.9655	96492.38415	52606.55494	19741.82259	83861.83664	463519.2843	40315.22472	12031.32061	12560.49397	2192.072404
268	CS150	2	7	6964932.343	267583.9435	9419.166061	61482.63276	26262.2268	229472.1397	54990.99148	19018193.5	148642.0926	1589071.103	141363.5715	19658951.77	1549349.795	1266133.058	36810.72185	21061.83922	48352.65739	20782.89526	924253.5768	952031.7056	31787.85493	694214.1921	1065952.754	11350819.78	29602.92834	26562.14044	1227186.966	372316.1563	2444265.661	17053.49348	74700.86759	720283.6982	1081838.289	1103546.333	3251328.65	556650.8962	18767.76728	333851.0963	41455.93897	41650.99234	188908.3488	1526921.327	124068.8461	114224.6641	34201.69056	54517.32967
269	CS94	2	7	2265012.673	89411.99964	2408.901176	2854.569788	13995.23828	2995.39912	1416.200269	8956110.593	49118.6038	708868.4427	190618.601	5750318.126	1002105.671	1332837.404	15360.05317	22702.14066	111556.0717	1857.851591	482400.2466	843103.3706	1123.409469	274369.8861	393482.9544	2106861.651	9441.70112	12436.40904	1094114.498	162475.4893	1012981.258	4481.744417	80924.90584	3433371.042	530480.9334	334396.8145	1448364.542	300498.6373	174968.3312	116673.5303	72383.8419	22003.50716	91682.39109	342901.0402	66682.31855	27326.4858	8324.458252	2310.401132
270	CS92	2	7	2272071.953	59224.72328	8040.223235	9084.304777	7518.604042	24217.80095	4252.285272	5437782.095	22900.28622	158124.8029	126542.8091	1707983.86	544737.7165	303882.1896	7411.03348	47448.32946	4862.46037	5614.497674	244434.0923	261631.796	1584.045246	54953.64631	56494.88669	566253.9344	11289.07978	9662.202486	540388.8299	55247.58194	1680538.06	9142.264204	58725.05646	429984.8071	100722.7615	403262.3123	366617.4668	196553.2699	17936.8479	29048.23516	40499.43116	14670.94392	35608.68511	249027.8641	28232.31721	12662.78553	5829.078392	5262.149211
271	CS26	2	7	1018442.188	20649.32279	4172.724458	441404.32	17401.985	857066.257	176881.5419	17948368.06	16953.40646	121893.21	330270.6212	1646538.541	320167.5255	710762.8007	21529.52317	66063.57648	1188.391289	4186.539681	124563.2495	48603.27555	70499.2308	35742.60483	48639.68206	383189.0137	18472.6521	20468.37356	367283.1701	23003.53553	125084.4982	11917.01976	73754.45068	2206371.931	267077.6696	368234.5644	208288.6476	16543.24177	117807.4569	26720.52489	66990.3563	27520.79908	11462.64078	80204.6178	54863.49234	4846.909515	23257.83228	303736.5243
272	CS280	2	7	1467194.823	59325.10292	12727.31877	5451.313395	13428.94443	10211.36343	2174.136948	11973858.13	94492.118	154088.7127	191459.1532	2032586.045	737131.8893	640084.6648	18188.08164	52971.61464	156311.3674	11944.94652	320040.4108	94568.193	1394.710736	146757.0466	95793.98318	453904.0807	16151.17295	15174.49876	775809.1428	81016.89299	2538157.332	19370.85364	151874.3601	2338953.769	228372.0136	677352.3881	395311.6829	633550.4683	127272.7538	89961.811	60331.21002	16234.33885	42304.76196	259876.541	79112.05274	10869.56146	18868.94324	4333.643233
273	CS183	2	7	2267113.21	94646.62731	2384.001466	4363.917198	12204.6253	6516.987966	1681.727287	9483369.64	49517.00705	355258.3385	159230.0233	3706309.159	1131585.148	960773.823	14883.92188	19046.14903	118043.397	1188.70357	577547.932	285544.8655	1411.864606	275574.2196	177619.6134	1231850.041	15165.02185	13198.58959	567419.0988	154987.506	1554008.332	3988.192063	93998.56534	1698957.644	305751.431	366743.0745	789001.1004	310382.0257	87332.97734	168881.6688	42523.77156	30834.55085	84049.46254	808888.3534	114444.8603	17866.7749	6608.179055	3438.290993
274	CS119	2	7	1116954.98	24752.14646	15576.30893	632710.9331	19928.9649	973528.5532	185985.9232	20054800.29	55123.63107	171735.9477	442994.5436	2033314.677	594875.5766	1285683.169	24716.68002	48944.94607	266543.1017	21539.81149	165472.7503	270772.9331	161920.2202	60547.86648	94069.8957	312390.9439	17798.99296	21648.88483	660504.4096	56891.0046	248198.2141	26096.40755	170099.2523	2530691.397	147379.01	804682.2232	430147.8326	375319.3659	115785.7134	44062.28966	129823.7619	21961.56279	27051.54982	654375.4582	88655.02371	8061.831892	24833.18298	523597.1017
275	CS167	2	2	1438133.581	42354.56177	9298.617713	8969.05232	11422.73131	13004.29444	2631.770699	10873341.47	51322.09492	213922.7731	207008.2235	2267311.554	810117.948	670927.4363	14534.95001	43157.59055	76082.23655	6975.446485	293132.8239	193540.3585	1675.734581	146529.7521	112943.5223	483333.329	15070.64834	14681.6378	544730.722	93986.93324	873950.3425	12333.68303	124878.5242	1822263.041	195165.2013	363616.9486	432422.3006	303387.2946	134537.4472	82365.16897	48589.19048	22922.74893	44692.22655	792702.3804	86977.90393	13881.95662	10167.88033	4878.557178
276	CS206	2	2	2986658.617	94841.25969	2722.135599	54824.16172	10498.51595	118573.6153	19105.14618	13282955.33	17087.61715	317075.926	369939.4786	2415869.012	557456.7958	628239.6136	12052.18347	39084.39365	648.6978539	1190.4724	343401.9363	578652.2739	7783.987571	130118.7509	100845.0324	652617.8072	14327.38389	17745.85081	915488.649	86367.69177	2353777.812	4661.972127	180943.994	1101059.846	172583.2309	116317.6032	575301.4465	350319.2074	203945.1032	72151.63485	85617.17399	23486.34202	40580.86072	659968.9792	77138.66516	58272.60259	4345.88475	55364.64528
277	CS257	2	2	1880199.753	71025.98951	7110.086824	6131.293798	31266.90635	17943.41617	2953.608842	25931178.68	111638.6534	304477.9927	422812.2781	6968265.234	811742.5329	894403.5671	42009.77625	62415.72315	386384.217	9993.297873	470249.1978	611755.8648	2012.119163	78767.98532	316464.652	1816436.611	32585.2743	37415.15924	807869.6914	125495.878	785428.5593	20904.94461	252152.8237	1972043.79	285960.2012	1104444.056	1365740.326	543689.1962	291606.9436	55764.49288	119781.9161	45117.55783	56258.76821	1036105.222	153042.0938	48042.3407	62432.7212	5961.934248
278	CS228	2	2	1573223.763	61490.7597	4603.153769	650427.4381	16252.22248	1226115.81	286062.0232	9579667.511	88670.64904	1350074.505	124154.6072	10172109.13	1182673.191	1511335.428	20251.25736	16876.56434	51789.05107	11210.18072	483772.0079	159389.4745	182674.6769	449037.2768	735726.8958	4604594.201	12629.96391	12348.47581	397001.102	239458.4609	1999425.462	12301.38802	52265.48465	623791.439	965555.2931	758253.5191	2609568.79	621619.1673	15837.92869	171597.4528	30380.57608	17629.7154	141719.8169	662123.7162	44273.67841	26503.97161	27102.4778	580602.4266
279	CS221	2	2	2031511.443	51803.91376	27692.79248	111953.1653	27698.84327	320133.9947	57867.89991	25545142.25	57093.49935	242766.3012	365840.5596	5446020.624	850650.0804	891140.0937	40148.93795	70507.22975	316268.9787	9786.828308	428235.0174	287601.5189	18596.9933	138000.102	261077.2495	1541208.118	31888.25289	37038.21724	652356.6115	88680.84715	1432341.122	28767.6139	226761.3761	1865658.066	474278.2738	299583.3852	1034305.908	258482.1806	192461.224	134895.8042	82559.72274	34633.03555	43354.80477	1227282.455	136733.4591	39476.49514	13281.67895	97797.49052
280	CS76	2	2	5078080.92	72565.11541	25038.17831	63403.51373	41018.15761	170817.0545	35231.47417	19304340.81	64957.36678	252002.1578	378828.4211	9334657.042	1357042.348	636317.3973	37856.30067	36498.67235	290815.6535	25678.99833	567551.3175	516098.0826	13368.17064	296769.9665	369727.3697	2794589.693	38115.91591	36661.36716	245671.6274	166583.3892	2659001.973	32732.91688	247685.4959	1323891.928	576559.9916	187056.5666	1798135.857	329160.2563	236324.0668	269952.0709	53951.25007	44867.6998	90660.3376	1996087.961	202340.3107	62030.52326	7704.240653	29019.70893
281	CS271	2	2	1636267.707	33625.33203	41465.25912	85393.80979	28744.26464	315428.4372	44516.75803	26427121.01	53192.55922	214862.3315	481372.9363	2557998.72	609951.7191	803487.3862	37705.69142	56565.51593	436562.3411	30019.45212	282084.336	336070.0303	19728.83228	77231.88791	94394.95201	812287.563	30962.47068	37903.01446	625546.5579	77210.32189	989058.092	30946.50564	342669.4685	2294891.894	540247.9311	362045.43	413514.14	397521.9503	230050.5458	105302.0894	113659.5277	49557.14417	28323.32871	1092430.264	160663.9445	24798.56068	15308.96113	84133.77671
282	CS89	2	2	3366322.969	119284.5209	52982.06487	66076.8369	49582.72987	143180.0327	27082.61651	49797956.52	174669.1453	457254.7256	650600.6475	11680563.57	1451696.524	1109382.23	71880.98819	113195.9675	468636.8151	32871.15256	753661.6043	1204678.302	17986.33405	217217.9418	410411.9792	1462660.56	53018.63688	68792.90581	1911807.667	192528.4988	988582.763	34110.85507	668451.7663	6047687.343	890937.7878	437308.5064	1809706.382	804770.0481	477639.2563	197997.6743	174567.3167	83595.98402	80785.99824	3206927.829	272340.8747	92050.51542	56806.15415	18331.80888
283	CS59	2	2	1138088.679	30437.08241	19200.45227	12752.71474	15540.49601	29117.44584	5852.557061	15179649.18	30583.24127	150720.9661	220029.3377	1818881.08	441412.061	520996.8613	20479.93441	54039.52714	11788.4964	10514.5894	221740.1711	746816.1194	2981.752976	86020.94125	104435.4903	238704.4451	19447.82045	17193.07367	962694.8028	47259.36493	337055.8573	21142.68503	142543.1425	2845718.675	189085.9682	478315.8859	330218.842	281470.4206	122031.9066	54860.01583	76347.42968	22258.83832	22006.76719	439590.6297	53564.91398	15383.52793	26096.21408	7823.545019
284	CS155	2	3	4040617.009	79709.99328	50658.61199	172398.3725	51012.45562	279576.3674	47465.42653	43090338.77	135696.9212	720828.7165	660964.7887	11710516.93	1408586.012	1307558.367	68303.50029	59704.12117	522954.6348	57670.79134	640855.5741	1411799.786	23905.3422	257786.0567	421588.7021	2412457.849	53609.65068	62926.16007	1992336.759	166891.1564	3015509.62	62015.01269	624201.3547	2797569.797	1354856.185	1998141.325	1775787.232	756492.7877	458547.4803	149055.9654	141482.9906	53851.91378	84651.65477	2486515.699	390261.7441	89258.38729	48228.1968	37386.68057
285	CS279	2	3	2298124.572	47642.28116	1911.072274	4720.63535	16396.89623	8060.2298	2985.837264	12658613.47	17330.44352	269596.1561	228976.3245	3506286.745	761305.7071	762164.4781	17000.94896	30165.28385	540.800566	1134.393235	356614.9635	453313.2751	1544.165321	214962.7535	189472.1805	1085930.029	16426.88568	20281.69738	710151.6637	108862.2259	1791038.441	4231.456999	148760.0142	2734655.95	200162.8067	153442.8165	910702.2418	352474.6128	143954.5027	92530.02111	66728.64109	36493.49372	49405.55475	612551.5034	84192.6976	24910.06269	5173.652797	3512.473101
286	CS239	2	3	2456331.757	49332.95677	2000.801457	542396.6341	20747.77357	1001485.772	210113.6815	16140752.55	26407.50305	460358.7595	286393.5512	2934848.118	925293.1511	941830.3585	22848.30834	57558.86093	584.0893914	961.2970576	340701.8474	1193646.237	173071.9447	214794.8783	145186.3007	572006.5848	17402.58962	21320.58272	1567354.232	103555.9677	830727.7076	4243.978232	206892.7876	3823163.372	483139.1467	137115.0065	379328.8513	665967.7784	227486.6462	82475.94094	88348.06019	25039.27575	53917.91886	1267319.696	140719.6409	89102.51253	11464.59332	204545.8449
287	CS219	2	3	2790639.61	56564.55164	1879.412726	15713.72917	21057.11543	54916.68393	11467.44155	15885457.96	17654.38053	243677.824	248870.463	4748765.423	1129610.423	810628.2295	22663.60141	30144.63358	491.7742373	1044.666688	485426.7178	304642.6847	4619.661837	197064.3298	209151.9983	1251845.594	20784.80013	21402.56976	651486.6077	143078.9811	473697.8577	3848.059134	151095.5178	2115624.598	273898.0313	229714.7492	1064757.794	312047.4799	130412.0472	166156.7796	83923.38318	36843.7211	63909.02153	1163503.288	120760.6725	35832.57916	6619.522288	10828.71119
288	CS253	2	3	2398289.747	76512.54716	1540.56254	5147.382421	19318.51262	17648.59809	4499.182053	15605093.72	13265.02967	262278.0166	249502.9164	4414321.702	1182017.543	733032.3797	22075.55983	23951.91094	779.9999212	1027.857421	483531.7118	500806.4694	2287.876857	186893.9077	206462.514	833418.1372	19978.42833	22894.57856	909298.9365	142213.7373	1612766.531	3448.506488	159882.8069	2246014.835	259827.0963	361244.9198	972392.7434	286440.8619	140103.4776	106913.8765	81537.94375	26629.25048	65510.45164	1170874.172	119764.3576	37506.75684	5234.74506	5181.730526
289	CS64	2	3	1385500.9	31001.02972	1526.941008	98776.78555	14789.54904	132055.0905	9103.59283	10637905.97	38201.76837	155282.623	242810.906	1451059.905	622366.0517	642877.9413	16077.46619	39117.23755	137805.5434	2808.072904	246161.2832	215821.0563	5015.321665	111959.385	61506.06365	378022.5299	13640.81624	15271.1466	453330.9731	42487.88138	579793.1839	6126.803668	133416.6499	1122780.535	220840.8122	246582.8855	246441.0065	240100.6445	187049.9032	85006.25934	51015.62961	21440.39445	26098.11435	130421.8203	27304.4675	7052.328914	12944.3793	13868.12676
290	CS187	2	3	4465655.762	101606.4041	14494.62228	9990.46004	14249.83868	17555.95202	6200.23909	13156639.6	92893.68797	744629.291	297250.6057	11103576.41	1050339.964	1164942.268	17842.86062	27083.45499	149343.6824	16455.46178	683490.931	681459.4651	2671.618488	346503.3589	399292.1047	3125238.554	19554.15136	21411.12768	1043781.987	167524.3491	6106081.503	19692.62853	122952.8409	1691646.453	336717.5179	710248.7109	1453423.937	515840.4826	24492.31048	204811.9171	79206.67411	25795.26817	105004.6603	929816.4135	70061.00057	57824.73109	14434.15982	4085.037938
291	CS287	2	3	3293892.598	64920.36743	4582.444684	5593.886972	19724.35067	23255.73066	5094.55366	11434966.77	33596.59525	405143.7653	318828.3663	5033221.451	1043620.922	791349.0808	24809.91513	64415.47454	1426.598463	3126.11474	500214.0586	443207.77	2833.433371	191043.18	275553.6946	1847028.276	17844.57105	19743.89941	1135538.821	119480.0079	1467763.143	18727.00586	171217.5615	2325839.75	546310.8231	1148051.337	1222901.942	422706.2264	155553.0047	100977.4006	105970.8936	27589.95091	67072.05924	1001412.862	103613.7439	37748.04964	24632.05669	6571.739262
292	CS105	2	3	2636318.666	86871.66741	23119.16659	149657.7924	30941.31117	983089.695	237305.1893	24247729.23	86701.518	348562.3226	445919.5244	6125466.431	1358528.864	1116788.222	38251.04993	56418.02998	238542.2686	28682.83601	451194.2664	776240.3912	182852.0536	160673.0205	258648.9335	1145734.45	31008.70094	35889.05855	1228936.097	142584.7441	1953745.64	38686.15026	223850.8305	3071444.029	364513.396	188301.8339	1134231.829	399829.3956	291211.4603	106373.3351	127291.42	26285.58121	63952.55255	1852680.931	91462.53213	63023.76108	10171.75885	268667.492
293	CS80	2	3	8749348.444	143998.7856	45103.10761	135881.0359	49118.99734	246002.4761	32464.49895	37531877.55	132455.032	535002.1433	640807.8588	12741253.72	1515915.166	1000433.419	59743.37311	37583.32918	358999.0698	33089.53723	667184.4909	932631.9182	23650.52297	490883.6489	345770.842	2802368.301	54235.00583	73061.86387	1754931.477	219038.2304	8853909.127	36991.8242	598059.5009	1669902.586	1065039.958	232667.3722	1610687.08	707823.6006	298035.1333	300822.874	71236.34073	43456.94071	105601.1987	2353447.132	249936.1776	94607.12502	10977.80099	115789.7813
294	CS234	2	8	3325087.274	113857.8195	28599.81279	14640.03179	57117.95775	25627.39086	7600.180829	28980953.76	117302.5196	819527.145	538229.9876	20771675.36	1708008.889	1411130.121	62577.08774	34435.4664	199880.0595	32606.94422	779514.1352	633607.8759	4764.131457	451074.3837	880353.2731	7658325.081	50478.04632	45683.57506	1163917.023	295882.6004	1290235.51	34597.19688	388666.0243	4917101.524	962067.9547	685167.6568	3463510.681	704636.7357	257870.555	230116.0336	131311.8597	67956.26618	183738.6428	1782863.229	180753.9771	55442.77347	29505.70884	9358.259339
295	CS5	2	8	2385998.784	89508.25063	22749.64988	40862.80758	18613.09203	99810.02008	16771.09643	14142324.3	77628.74938	385305.9325	173417.5142	5440823.816	1166332.424	1037197.516	22580.59992	21359.23472	196928.7071	9660.815722	561132.1542	408247.0579	17025.80648	218798.3419	240046.9373	1833583.921	21786.03446	23025.8708	713763.8102	143318.9071	1569764.381	13543.0155	101295.1912	1520955.547	523433.6622	196465.5432	1057410.955	379762.5354	107591.0701	117781.2713	49401.66331	27403.30886	74866.83677	930917.3247	58946.86799	38802.87823	11937.94086	16195.93648
296	CS121	2	8	1287972.643	53046.33012	11211.89969	2795.630245	13490.67792	5001.580966	1708.185972	9130598.206	48374.19864	269384.6465	167144.4252	3206356.466	753572.3609	520039.349	15669.54656	51430.94306	2235.817679	6049.68579	295755.171	473912.4753	898.5149073	171602.8369	209429.2083	786638.7413	15642.03074	13540.33207	694458.684	108053.9885	664374.2709	11090.84752	92560.52524	2079793.168	362277.0222	219198.763	787394.2226	398328.9929	88425.57164	112238.5698	69689.64776	23316.50858	52959.4043	659096.8721	24683.26364	16357.21134	5807.776524	2195.459781
297	CS262_R	2	8	1444458.508	50282.09536	1985.915033	71445.15701	19546.65523	789195.2318	206847.9196	15091864.5	27370.98076	315332.56	238560.9855	4040178.429	996096.0324	894648.1499	22957.90002	30846.20641	572.4273387	1017.721682	466758.9096	240273.9873	149234.9644	319329.2205	214908.3002	1213076.586	20970.55039	18245.30378	482168.0857	115206.2639	888420.7991	4117.537103	134467.7914	2014483.627	670406.8527	100009.9297	1017963.82	397226.0064	89925.9495	245737.4522	45762.30218	24806.95805	60774.47853	685144.0887	45311.53723	13192.58935	5147.847811	225793.8269
298	CS262_W	2	8	2638822.843	76227.88797	14811.48004	171046.2475	23983.23317	1180269.854	258915.5733	16608929.18	90947.79757	431693.7622	273823.7493	8392272.059	1214615.256	762462.4471	30124.71809	44586.20159	130822.4112	12282.60906	511430.7463	322553.0961	202937.9745	360718.1711	330358.3579	1224227.105	25941.19033	27358.89801	648797.9349	157335.1538	3356195.777	19567.90017	156094.7854	2181759.707	821244.1873	202430.9812	1414816.834	343006.6062	110049.574	278607.3303	48545.38693	33612.87979	87059.45439	1176271.314	84083.76616	48760.12153	7075.365994	278499.4847
299	CS263	2	8	813431.3216	1240.254092	2681.94055	3621.594316	6407.046437	10360.51192	2225.107572	861689.0324	21752.32672	360744.9361	716.8686486	6433754.46	5974.73031	848537.2409	7594.758924	50494.60276	988.0348895	2265.528573	13130.87901	55039.46809	1772.481333	1189.924971	174463.3163	1978239.363	19331.72549	11127.99385	523217.5026	9753.520064	268927.3219	7351.891089	1273.565651	1593636.259	2626.223081	2049.633547	974918.6648	280154.1211	86823.66514	5843.073805	69243.04347	27355.25767	1948.25769	248258.8092	32823.42441	14742.39256	9857.653928	3577.488707
300	CS243	2	8	2478431.739	128608.5881	10173.76545	23209.48011	15796.25627	34390.6175	7051.780445	10308630.8	81596.93834	682522.4426	112231.9787	11842532.28	1141655.144	1012744.084	19830.93997	20350.2967	56997.00407	17259.62693	566265.4124	350936.5056	3144.955317	324079.4015	563541.421	4178287.347	18638.9232	16407.2411	810670.7057	203432.413	2975760.452	17438.89818	50766.78251	1707478.989	566005.6613	451063.6462	1967689.596	414312.1384	125053.4039	156337.0939	47839.90971	21331.31455	121479.6788	468813.3482	45843.47387	48667.00478	20221.4964	14280.1864
301	CS145	2	8	2251879.355	99479.60215	6768.338314	11179.7942	17215.1762	36155.45043	7307.780615	7739611.349	115422.4397	2243590.837	64820.7887	11195634.28	1305774.385	1610283.734	22324.91072	27224.31413	25163.63865	20019.58072	619971.538	186224.162	5354.290529	449483.6351	1345115.642	14832238.13	14270.92438	11225.46545	413578.2191	322522.2226	1590834.471	14235.23844	23516.16682	649317.9339	1361574.742	1601098.622	2521214.565	580438.7092	7854.702475	152443.131	25513.61015	15826.11429	223630.8149	800918.1643	51266.90657	56017.15494	50062.32279	8644.928757
302	CS229	2	8	1669390.313	58852.97332	20773.02987	103349.369	22214.18137	572786.6834	140111.2571	17419993.45	62240.97697	279866.4135	303038.2726	3925519.699	1078643.398	1197599.414	29616.58744	46242.27963	234606.9218	19389.94146	379641.5624	428820.1543	88643.62186	236778.9351	206796.8773	365269.6818	24191.50485	24795.50587	801505.0372	142642.0406	687902.278	22006.50282	196643.5634	2158972.258	739261.9371	241839.2025	994397.0818	332446.7167	278029.9214	185824.0519	76487.11238	37990.37626	55503.52904	1580120.844	164849.7575	42492.2176	23487.11688	181136.0762
303	CS277	2	8	2209859.169	162480.0687	1983.793378	108853.4959	4030.320734	766790.6314	202129.1501	4179919.474	17810.03785	642752.4177	68010.36968	3664796.981	639745.0578	668984.1404	3983.011936	22279.31743	576.48479	1126.186476	317950.9723	358333.3317	129771.3649	225799.0019	117804.6277	1611121.591	7380.796414	5305.353846	906883.5536	141961.6589	4165093.493	3591.214009	21835.30695	169500.3755	329670.8002	492429.025	752201.3879	272040.7152	3668.456843	119886.4955	11043.69534	10274.32218	69481.60621	452568.4526	18501.34808	48742.67761	24858.4877	232143.1779
304	CS231	2	8	2552861.026	57026.54313	30921.69851	365931.7765	22352.4824	1228325.839	252919.6587	17969518.64	93507.82157	300163.4607	454643.765	3099112.578	867624.3304	1029020.753	26723.21637	33396.80421	394110.1505	25666.8432	329698.8082	1230161.158	160084.015	147381.4985	142152.038	297749.848	19072.7613	25313.36752	1620133.873	107292.6318	929052.1065	24302.44184	258720.265	2320076.222	586217.9804	885895.4634	698840.5009	576841.7042	153703.243	93441.63758	135041.0037	18358.2504	42908.10321	1337498.487	179319.0329	53724.18844	35856.33071	355613.1286
305	CS207	2	8	3483349.303	40848.95632	23574.00469	272893.3269	16303.53384	1061631.851	248384.1102	17868216.72	87205.07699	439038.5904	398483.3397	3414705.892	550859.7574	718030.5509	20018.58937	71050.12159	230395.2739	22847.37204	249054.6643	429459.7797	171597.79	160238.5113	145720.3621	1029210.393	19057.42286	25446.36056	949302.4584	85067.50002	2148444.126	17171.11383	241802.3191	1772340.819	591460.1384	253462.7052	588034.803	623034.0889	63504.88536	72572.47286	67803.36568	27816.85322	32472.75409	679514.7707	104563.6737	26844.43861	13510.72444	385491.158
306	CS86	2	8	191753.5262	52568.54686	3350.994539	43807.19149	4606.8906	90562.92883	11824.23117	7613366.553	41749.15153	213226.134	186236.0525	2026894.142	555640.568	625551.8704	5248.764821	43375.93186	124664.0361	2581.548006	307968.2644	320975.2097	7456.430205	109004.1716	61014.75835	632917.9589	9386.223993	10637.29629	695593.9397	83743.27663	2265492.761	6194.897126	83933.22446	545625.0441	192586.208	413366.6426	495994.9116	290360.4669	119151.2538	77155.10343	51369.95975	14927.28824	45281.71871	303707.8896	18209.30782	16083.96651	10475.44448	17608.72607
307	CS21	2	8	2752177.355	84734.59347	1869.213327	67556.55086	10527.7683	149192.0567	20162.18738	13242823.75	20562.637	322949.5638	323004.1005	3232810.44	747500.0745	851403.1791	13281.28387	23289.28303	609.4328433	1088.90205	643476.2388	382371.1986	8266.902763	135140.2825	145051.831	1112701.829	12811.11456	17688.39397	777939.6375	105067.0109	2284603.656	3921.816963	138487.6029	1404917.418	214873.415	866874.4608	737392.5258	421314.7064	130020.2111	86846.27087	109584.6363	14009.16772	62829.59486	488226.3624	43515.85403	31306.4708	22801.19458	66997.62587
308	CS182	2	8	2640112.134	67229.87297	27367.40925	932265.1189	24231.31281	1615938.882	335036.7025	22901697.37	162671.5518	486608.5653	335326.2984	6620256.569	1078091.721	1418112.792	35312.12487	39241.64086	344650.6169	29999.08257	439286.0868	1471379.723	239720.8863	273005.5817	318390.8132	1857099.57	23364.83661	32902.90108	1616956.919	119580.4244	1023153.136	35566.81652	270574.6129	5207427.337	752779.9829	362645.877	1136177.69	825562.4366	226084.6852	166958.0704	98389.30208	32324.68275	65344.03353	1661722.18	129911.9319	83574.51632	15979.94935	259271.3428
309	CS148	2	8	2443053.527	55820.38265	2381.362689	4760.515405	16664.71272	9053.275802	2457.343613	13475207.48	75132.95265	401764.0836	266959.7108	4202872.741	894946.7968	908351.0866	18727.98456	44107.3174	198167.5779	2906.32293	405081.9642	713236.0731	1262.283982	278445.2856	242609.9648	1274193.739	17245.66982	19162.86952	890107.2196	120308.7136	1448881.849	6317.925838	129771.4185	3737477.929	394278.0279	106948.3748	1065508.229	478217.2185	328181.9198	111498.0961	56844.09286	30670.12408	58260.73449	807796.2333	63651.38313	33856.19734	3704.350635	3277.844111
310	CS18	2	8	964735.0719	21128.73416	17042.89415	213789.3894	17655.62036	629865.6434	132085.3653	14185273.12	46350.30144	92410.73443	277314.3449	1432464.484	443116.5817	776944.3571	20466.85684	63012.8131	191494.3584	16572.43098	140725.4928	220242.8448	67416.16581	72708.58192	66769.62353	183984.8972	16815.37095	18033.77695	488249.8181	30144.82051	290140.2537	21119.74093	146122.575	3290145.562	121928.8931	234960.8388	266919.2523	304087.316	180206.8708	46836.34799	94633.0618	23662.86339	14956.8481	506964.871	53465.57311	5536.546838	14394.88983	60800.94035
311	CS185	2	8	2125861.726	93732.92647	1544.184271	10956.54363	15638.82287	40643.68033	7848.541684	10968361.75	17021.51893	532262.9119	197033.3236	7283993.853	1171014.816	795558.9948	18659.74474	21249.4298	494.8175932	1626.392796	440554.4493	379006.6258	4448.774035	259184.1338	414297.8693	2524371.546	16528.96323	15108.0805	724011.333	163128.9838	1160539.341	2933.032845	106963.1427	3137240.467	629909.5893	566726.7764	1445310.765	88215.1129	106425.0731	87584.14966	55492.84556	20143.92314	102465.2272	870555.2042	46837.32912	38500.0538	10840.67506	4621.087605
312	CS40	2	8	1707654.7	147328.3546	15656.28626	322270.2863	32646.87514	1785978.366	463615.2209	16517502.6	128458.8524	782076.7682	335465.5418	9557776.742	1661464.715	1110702.734	43215.85647	26156.36863	146295.3044	18934.59178	724670.3372	150087.2435	244627.7424	684446.8999	783237.7385	5518294.934	25479.95208	27471.38219	482505.4159	233876.5902	2385247.191	21798.28543	157427.9002	1949284.163	696703.6368	390329.0973	2543867.038	685500.2704	61631.86314	378264.3178	96406.77887	30377.09301	162304.0596	1862936.455	126930.205	71118.2176	11585.30338	582578.4869
313	CS179	2	8	1491088.958	55559.90133	1426.567836	144504.4965	13714.3253	688448.5277	164816.6211	9120523.714	53378.0397	359093.7518	151630.513	4375960.53	990443.6297	715338.6537	15892.24487	20617.46188	99838.32159	1460.326738	327320.4733	301625.9049	119146.5917	351453.9976	205589.0944	1130475.566	15406.40708	12699.11249	545013.7163	108695.5509	825126.887	3882.172853	64355.01092	1652139.558	317323.8821	205078.8071	928281.454	284882.2165	90729.50338	216883.3387	48158.19265	19697.78404	53692.75622	717218.3228	31246.7562	14574.06331	11125.67853	184180.2705
314	CS81	2	8	1373433.201	28165.70086	2115.541617	6421.905503	18807.06098	57844.31496	11887.03018	19189257.17	14025.21728	78017.94376	319905.2835	1010242.833	424859.3623	573085.8191	21729.52477	26738.88145	604.737921	825.1944466	163929.4065	334323.494	4673.188394	19889.97953	42835.58084	237804.9641	17905.29102	22528.06512	601086.4161	38340.04434	364852.5174	3709.701323	198085.0959	2773711.676	92159.86028	145268.1902	172449.7176	280636.4106	196580.8506	26282.83752	106143.1856	32092.47047	16485.18523	544770.7151	70922.78835	7873.71625	8756.995359	4054.664545
315	CS142	2	3	3733329.929	147365.4183	18601.30123	8242.885184	25594.28023	16311.01617	4815.226929	13652679.59	157034.9589	1510673.51	331665.4183	18222850.87	1865594.689	1280120.531	31288.78981	32606.46285	156391.1178	23982.55194	661805.3358	651433.2724	4609.618202	506266.5616	811704.2075	6113863.835	19641.62813	21301.26685	1081629.824	309746.5328	1854620.08	26047.22246	207452.8364	2861870.021	835342.0469	1371154.816	1502890.913	686999.0683	72566.93088	185952.2682	70243.93959	36620.27685	206049.8405	2016678.745	78639.064	81921.47504	43085.8186	9522.138056
316	CS151	2	3	1970617.686	38286.76953	17203.60062	161924.8911	30345.26693	350712.1329	52103.08438	27783862.38	111486.1802	155512.4297	490267.6076	1985849.25	565174.2666	727026.0021	39067.91958	99471.51103	422924.3025	11055.72755	275071.3264	433598.138	32827.60841	73670.22551	97349.76449	356993.9926	28269.7034	40067.33462	693415.1614	54032.2305	928508.1164	31555.24717	277565.7133	2464578.356	169660.9913	299188.8478	378848.876	496041.3029	364005.6406	45473.35533	82615.7953	34472.66458	28117.08095	980230.3635	71497.18795	31529.99235	25044.64198	135213.2021
317	CS160	2	3	3001061.065	113299.9248	30416.1329	7629.409361	28539.78402	8452.449708	2417.9299	26592073.09	126165.1181	467695.8342	409955.0424	8660195.331	1493015.099	1537402.259	40103.4968	37305.74141	277978.8168	25118.06624	739475.2112	1653330.806	1919.642251	220524.254	405813.7401	1738769.341	25505.33577	35092.22763	2346337.841	199962.8172	1148841.549	32176.50326	210187.8124	5718452.337	622242.8498	453481.4021	1531601.982	522466.5555	316931.9938	147117.4909	168278.4045	34474.60075	101415.4246	2049395.496	124641.0908	94781.05676	18871.92657	5010.723997
318	CS180_R	2	3	1701233.266	53176.63116	4997.002043	231048.5224	7856.771546	641506.9231	132434.8588	8656343.136	62975.69464	485337.4914	138873.3363	2596280.475	483659.9802	806332.7984	9337.797521	35964.88817	67555.8403	3445.812187	232353.1318	209219.902	90311.30652	131309.9418	115002.2923	1144454.271	17256.85935	13407.74324	527142.9176	69796.34546	1439958.579	9106.767272	66337.75067	816271.5015	127003.8114	176644.1049	591919.8434	433508.8015	40821.54263	69363.21939	35859.06412	16172.91639	35015.26014	299928.1257	13812.45814	14794.34872	6997.3442	286778.4933
319	CS180_W	2	3	1861766.65	98459.4021	17320.71962	8068.736026	20612.67831	14145.54843	3688.408715	18035585.86	74423.83015	392548.8006	354823.2998	3331238.813	1287347.151	992198.392	28782.00768	59201.66163	174292.1192	11130.66388	647893.7424	657029.7203	1749.208299	85777.25142	174977.31	910637.1364	22634.92356	23697.65821	894190.1593	142589.9015	834923.1773	20346.84359	126381.261	2474377.003	134798.4307	422743.3887	506747.0039	469029.2885	161851.2045	41903.63834	97619.44968	38851.98119	67634.81854	1131969.477	95978.03684	47250.62149	6495.076667	5111.722669
320	CS144	2	3	1944478.042	56513.4954	10697.67105	7955.970411	19794.31801	14635.24776	4043.104225	20532390.04	30766.72026	436504.4308	224653.9689	5681083.015	946512.9841	1149985.34	27250.73819	62812.11738	2114.759355	8875.38107	415215.57	550668.1954	2419.437927	232572.3782	289057.1075	1503827.112	23025.7276	23707.16762	800635.9884	120832.3128	1033532.091	16359.61691	140551.9881	3616501.047	411088.9726	562672.033	1242942.712	371293.087	163736.116	151734.6657	95781.50548	31103.36096	60108.55015	995105.2476	53032.8847	47107.15025	13328.39226	7684.157884
321	CS73	2	3	3245847.514	56798.9188	1610.148188	194818.3572	9982.872024	774031.982	184485.5868	9284120.439	49065.27519	215401.7514	244246.5411	2491936.958	560728.2568	397681.2662	11126.05399	22811.34553	138378.618	1456.448898	278620.1738	375342.2684	144040.867	130498.3618	83719.47351	805071.8238	13823.43401	14199.90463	746605.5425	52224.71774	1910914.977	3439.17862	139519.0304	887092.841	217146.677	429901.8187	534374.2406	304756.385	70186.69516	65102.87111	49533.91249	15224.06627	31498.06313	405508.4631	29978.66744	13108.29324	17114.15086	261137.99
322	CS283	2	3	1889453.324	42516.0586	31854.22608	8072.744247	30520.70599	12495.07471	3693.682538	27332825.32	81560.04835	409055.4498	351652.6703	5261336.318	820819.1322	1106645.359	45999.88712	46600.41272	323405.7644	41484.49306	440376.4374	628595.4417	1622.45679	242028.2789	157329.9362	1339346.278	33717.47548	37131.79067	1003919.232	83004.37766	670163.8097	42290.13996	238700.4819	4644651.579	354723.1521	450499.1838	927287.4147	370401.243	237666.1324	115013.0486	131399.2238	39328.82362	44097.62525	398495.6484	58773.9788	60272.31936	14038.57644	7175.435871
323	CS222	2	3	2896078.584	121178.605	5409.776222	6835.629788	6885.624043	18261.8874	4598.94682	5676664.462	37260.96722	669901.7186	117907.4985	2782773.968	757648.3529	557559.1797	8235.951535	35636.04797	1462.845733	5187.689965	428345.3742	332723.3042	2398.670497	314483.6194	102465.9412	995113.4267	13800.34921	9855.803405	621066.3489	135316.9768	5080873.223	7960.482311	39645.22537	608270.0588	117187.4558	106953.8968	555070.4072	551877.2647	44830.82895	105773.1507	37925.96417	24485.1714	83439.65618	234043.6231	13519.71114	17388.72963	4770.703626	5239.307102
324	CS106	2	3	791602.9914	13743.68514	27850.32824	446207.1028	20911.68405	662051.3143	122784.826	19030008.25	41791.78212	124567.4258	287395.363	1089731.878	231192.0212	592752.1929	24188.41978	28413.79727	335307.635	21155.80818	94073.34159	258537.7821	73366.60722	43669.98368	43171.09917	209392.4616	20461.33952	22455.40813	411563.6951	20599.74907	209332.5253	21464.1439	179016.0586	2210800.064	118657.8499	487195.586	182804.5261	339477.8843	192366.9882	62007.96084	134420.9437	24398.62908	10550.77161	241421.4629	60059.2672	4061.576045	22698.82869	135226.0161
325	CS8	2	4	1305999.046	30991.06724	29943.60596	11808.01464	28914.87882	20327.34077	4458.17913	24061531.1	61768.26983	98895.37131	360512.086	1250723.623	492145.1057	1027886.444	38181.78858	89179.05593	406925.0025	24740.49388	260169.5481	275770.6419	2085.415198	37443.92144	56097.06458	312336.3204	28201.83184	34063.90722	558359.6705	47189.65626	534030.9069	34437.96344	255901.4378	2686289.172	122603.6898	556383.9021	229016.8302	394073.9354	199648.5895	44574.98079	116540.839	40685.66044	18772.99064	638822.0681	136512.933	16832.81507	17182.11196	8771.009283
326	CS210	2	4	1489502.951	57257.4459	3634.179162	6736.817042	9183.119673	30034.63186	6366.489765	5740091.196	42253.04616	520364.4352	62487.09389	3822913.886	639017.7896	583962.5567	10603.94415	28464.76261	1372.650856	5332.441777	337095.6019	338696.0995	3116.413694	344710.9845	279770.9799	1764771.127	16956.86362	8447.459306	377359.8201	105674.4912	981768.6234	7541.545527	37207.74848	1017248	319405.619	309701.2344	931302.2755	282824.4852	30495.64346	151881.8519	29384.24522	16822.61125	59258.45852	408913.7154	21527.51312	15966.38214	13606.49281	5570.72203
327	CS213	2	4	2026883.448	45983.66882	3813.792544	36407.45777	15136.21865	130340.7696	26948.54512	10620656.26	14932.69462	156069.9603	158483.5411	3155191.3	853995.7764	790008.538	18060.47195	46162.0181	964.1161497	3397.538514	304917.3567	233494.9135	13122.31532	126282.1016	174994.0222	530839.4816	16445.88128	15290.33154	478903.627	84729.7295	2413064.478	10625.62567	86849.08535	2213483.163	89506.64334	361134.1942	661270.3467	198827.3597	173340.7322	80580.83664	60862.76312	21821.1637	41747.73613	701300.3198	64953.96801	12264.533	12255.53074	30316.06695
328	CS268	2	4	649691.4285	11121.9492	27670.38656	563794.3491	16665.69864	979893.6092	210133.8306	18772376.94	35576.90274	92225.08598	355232.0868	1197196.767	242666.1074	758454.8118	21195.36245	59734.43961	425104.6799	31050.32729	87396.75494	259206.8442	127358.2844	23543.65308	53313.748	209310.3669	13481.99827	20619.23886	475197.7108	21136.67648	182920.9042	28699.70374	260347.2737	3076837.43	71941.058	949674.5015	201901.2488	253504.4268	86220.30909	17718.73454	146331.7362	23400.9064	9939.273965	350966.7513	70995.84537	3974.228414	28640.66613	422789.111
329	CS24	2	4	2027527.101	83493.11498	2949.465255	69546.6179	7111.838482	270486.1197	55446.7987	11338254.61	20292.07067	273539.2767	221957.9198	1725860.026	447901.5676	803734.9467	8602.396802	58850.32392	999.7683096	3223.224275	224829.9031	288698.2149	29707.20228	99102.11068	61348.83694	507340.1464	12861.36667	14448.1292	567207.4962	55386.78682	1831992.928	8051.796672	112307.7311	1129021.359	129289.6689	320530.3145	403918.304	347409.9124	164517.9152	54789.48346	69343.80231	23786.84578	30723.33004	388537.3537	20971.10084	11615.9462	13648.92404	103889.3322
330	CS181	2	4	2010379.953	39789.40274	64745.29063	322428.4845	44855.45878	630736.8949	113072.8387	35324968.21	170705.6136	299512.9363	943373.4743	5834948.209	792624.7384	1485233.509	59499.77331	74551.39406	723122.2015	65722.8226	322636.1038	644126.506	49846.95303	142804.9357	241448.398	1495483.283	37801.52901	51504.90611	1111521.481	69744.48603	531265.1681	65747.72073	739620.7898	5813604.886	288561.9528	1510628.842	846446.5246	1008251.416	355382.9916	111532.0411	178515.2372	56333.53145	40239.59439	1649444.424	254215.4914	32060.87606	64674.34427	99584.24561
331	CS127	2	4	2949424.468	63331.4819	47065.48554	404374.3159	38518.49029	975475.8242	199606.8771	34160483.9	116972.651	362819.069	522616.8357	5385058.801	699400.8495	1147411.677	57183.96643	58535.32013	450344.0878	31204.02918	365132.8715	624693.9319	109006.9861	190283.2142	200268.8948	1414216.65	43427.58302	57798.60188	901032.175	85486.17556	1122334.007	35656.25464	414675.6544	2810617.079	382899.1836	702070.0498	757364.6162	641712.8709	188202.4612	160118.4848	148705.8027	46386.00939	38735.40194	1340227.76	126593.5566	39687.8985	29604.82646	347514.9295
332	CS276	2	4	1492930.356	70439.33326	5517.108131	9936.823524	13052.01404	28319.69877	6331.017291	10755204.69	25093.64895	498901.1549	188063.4986	3545788.289	761171.9181	618628.004	15998.24973	34944.66889	1094.415764	2891.305608	277304.974	348959.3067	2686.421809	231015.2104	199943.7767	1496447.48	14733.77374	14650.66296	473656.8484	102256.9392	885947.7116	7948.352651	106050.7829	1824425.084	174171.7223	109399.0922	790414.0794	302417.7789	70347.11781	92635.97862	44324.03757	22386.66247	53692.05089	447171.1344	15876.86935	13487.13292	3896.764301	7104.431485
333	CS281	2	4	714677.9216	17696.92167	13894.4285	321949.5235	14328.60184	691876.9078	123479.6888	15278818.31	33699.66261	206519.7517	233848.9102	1831261.896	389069.3054	708961.8851	18281.29004	41654.66717	183239.4273	9606.133525	164958.2804	437847.1495	95806.94414	108490.5902	99425.78823	278438.2942	18243.90986	17257.11406	586737.7138	40296.02404	442986.4447	25883.54364	131745.1778	1914280.778	148004.4119	244550.2457	346054.7545	214469.4299	72159.71267	76333.91211	57546.66883	23962.29952	15060.05544	125443.2787	31300.4452	7612.636583	14682.20231	95689.30671
334	CS107	2	4	1136817.253	26075.89144	1775.795392	377214.453	21457.2293	873871.2383	181188.1509	17711936.08	20140.57051	216291.6991	329795.1179	2142869.422	385452.653	673069.7034	22593.53268	37479.7453	556.0088858	802.7567708	149217.9882	223063.4653	113384.5838	76140.52178	92794.78377	479259.5674	19175.2771	20629.61007	411527.943	38982.44605	357588.411	3039.15926	221177.7888	1602948.698	224973.314	380539.8065	433643.6214	557879.4172	121138.0661	80970.46827	86306.26059	26411.90398	17965.73044	392136.5696	73719.14165	6338.88627	11332.31291	345232.0255
335	CS258_R	2	9	825985.9776	21327.26794	3812.0108	197511.5013	18393.82101	495054.8099	112378.8462	15087297.9	34465.14722	109509.7787	237715.1895	1388195.112	330475.328	619653.5878	21567.61769	62269.13066	245825.6965	5625.199447	121609.9755	213787.5641	64824.59453	52291.44825	56221.18299	265737.5293	18249.90845	19238.53301	375634.8537	28414.64234	318026.757	14868.97806	235211.425	3639697.808	136378.7568	352348.5443	255367.1458	262694.5646	236497.5408	52199.95351	66834.40296	21610.69851	13929.02411	349885.796	36737.44334	4790.111075	9603.111192	57582.90084
336	CS258_W	2	9	1704740.48	61522.95166	3232.763578	13302.27053	15086.1498	48927.3598	9925.709481	15164701.39	22603.76055	351844.6989	236995.8166	3036264.511	657882.0774	553397.984	20575.47284	68708.79966	822.4427496	2664.898054	299943.4476	272022.25	4953.213766	181848.4918	119434.4242	861275.4121	18983.14443	18646.61893	420374.1254	81617.9206	1301587.658	9125.188094	152743.7878	2154790.531	201632.8383	433886.6046	763623.7496	423118.6036	124419.1424	127070.3597	65704.02119	30226.42289	43663.06286	614645.4097	55621.9877	14617.00029	11329.30808	4575.548705
337	CS78	2	9	2133276.172	87387.15511	22656.26824	13540.76373	24238.84255	28363.53598	6222.53728	17912010.71	74568.9227	433181.6045	303830.1126	5558079.056	934598.8586	948521.7637	33944.59084	32041.20689	261851.8505	19039.50353	494537.5468	479810.6164	3509.584628	212479.0126	255238.6674	1517687.029	27456.18623	29174.54973	815805.9792	132464.4246	1138635.035	22889.13627	180902.481	3710286.17	447943.8143	419922.3645	1201686.113	414154.5446	246031.2156	127709.5718	96765.3887	37810.8196	51770.67114	1094621.256	83311.05139	45720.84427	14142.10757	8838.612067
338	CS129	2	9	1837612.583	42363.44041	32114.76172	82906.65822	26642.33578	169692.8031	26969.1451	25598745.79	72277.03556	202264.0324	562904.8582	3408724.973	801783.7699	1095101.017	33680.22341	37720.3249	368988.452	22806.17657	358836.773	511238.1633	9113.316598	163236.2841	158243.9536	1073176.438	25912.92517	33096.25594	828531.4457	99859.41285	801208.1061	23696.52648	340297.3994	2128892.088	489508.018	950385.309	687281.3962	465017.1846	215527.6068	136093.6638	84724.26867	31649.4688	42671.17705	1109093.53	176786.4982	37161.52975	35291.04183	73388.4109
339	CS36	2	9	739336.1425	26446.7196	9695.844827	20224.72904	17428.13866	71160.13809	11453.61069	11236488.88	54581.63573	203519.6541	204592.3509	2569669.345	598764.2181	800201.0794	17636.11901	64041.19627	10320.38061	9103.437224	192996.9775	84748.77205	5933.06834	174764.1663	133006.7756	397124.0558	16762.95552	13902.85703	213478.3178	63714.59611	308685.7181	12260.27872	130541.0137	1398235.303	503830.0092	305540.1975	531478.8877	497549.5789	300752.734	110634.6199	47144.67604	20597.48173	28485.89387	501190.6797	47268.12974	5840.112892	16764.28542	17121.60314
340	CS50	2	9	1401199.423	28558.37223	31934.19342	71328.72694	31610.1925	215027.9451	32844.89205	21008999.78	81379.83358	141598.2325	503039.726	2382572.303	722597.8153	853232.5329	36704.89552	49474.44852	372097.5761	33212.86744	248777.0824	369454.9792	13226.02924	139771.3385	118304.8391	633663.3625	27159.02869	32275.80525	763475.4606	68035.95563	359956.0684	24049.99452	305338.9858	2515235.894	516109.6552	1181721.308	189422.7014	555157.9376	152886.2568	111052.6563	84188.42892	22947.53474	30142.36051	1157452.913	126240.5263	19162.83365	48677.48352	118609.8137
341	CS192	2	9	4270094.043	90958.94995	49144.76265	116765.557	57187.66132	243746.7005	42369.88169	46467277.88	99467.50941	301468.6542	810061.771	8819913.185	1520501.002	2243743.656	77015.38537	56049.96056	557207.9483	44958.52087	747403.377	1159713.445	18687.58138	224755.9392	393841.8692	1951961.097	57601.38564	68547.61337	1541364.328	154563.503	1311091.933	69569.92187	496415.201	4326047.534	808892.2057	829614.0355	1511520.508	475778.0202	427160.5695	197538.087	146795.6245	52117.45936	85892.89293	2371176.477	269272.6963	76898.24369	14190.68545	108173.2917
342	CS98	2	9	2183204.464	64441.87529	1829.671973	844426.9607	45254.449	2063906.908	451731.6162	45984683.62	116421.1385	482828.3951	548481.26	8644714.877	1143427.816	1224267.932	64123.16066	45622.2424	360432.7691	4225.991053	425452.6849	670566.4813	244277.2746	273329.6143	396338.3927	2147663.611	49244.96286	57152.41088	1176813.275	115961.3831	938787.1233	9242.94056	398693.3227	3584075.393	1005672.101	746747.356	1741094.328	673117.2319	200772.8777	184631.1967	160280.622	52052.57713	59907.97333	1823590.729	256235.0563	45040.12587	27061.52223	708058.4347
343	CS157	2	9	1629151.354	40042.45683	41218.82873	118177.076	29863.61646	146685.7804	19352.88252	35136424.45	92001.07691	108563.2992	517135.2732	2305626.416	692661.2214	1132856.654	44263.98247	42644.61927	486974.1268	31059.01771	312201.4788	465248.0377	8422.327108	85725.04207	123537.1077	1017849.546	31236.76513	39825.59399	767163.4746	66248.71952	609484.854	42299.2082	281567.823	3811374.936	300325.8	619679.4775	494653.4146	491281.4395	351121.4695	90850.97724	188963.4781	43675.90401	31928.10367	997638.217	104575.9414	33871.74877	23100.62033	28327.59803
344	CS111	2	9	2185750.17	86269.94618	22001.35952	76834.11461	22672.89738	127466.2128	14661.92074	20386179.78	61282.2099	400333.1738	250670.4818	3594239.657	1209907.612	1020999.528	27842.44817	26830.99853	239622.7692	14340.92438	550670.7663	502411.4049	9610.053013	171207.8888	188225.4263	1534366.06	19591.68005	28827.89887	783214.3545	137938.3665	1184012.963	17489.87456	150335.3978	1085169.004	301041.8448	1461659.417	653911.9071	367278.5584	76493.56595	156165.7663	97904.87123	15397.01092	61410.30038	1131887.86	70805.64401	43961.78077	65764.46825	59294.10801
345	CS241	2	9	1266824.04	51919.60507	2816.524807	3680.475373	15453.45745	4033.224753	1314.708587	14401067.6	21290.3873	124923.4383	297368.2516	2053556.96	581871.0179	369044.5954	16520.04197	54674.77291	650.4488136	5160.997383	169257.009	436031.464	955.1866269	24661.37298	94483.03479	384822.2778	12128.745	17703.55984	643960.5819	58086.3173	471334.3136	7556.130153	203338.7836	2617014.896	140609.5227	120563.5488	378243.3405	333496.0969	313369.4803	36671.82993	80065.09074	24742.74428	26966.43932	554915.4369	53524.19325	9495.738867	8325.238671	2264.787182
346	CS96	2	9	1160034.615	19856.98549	26874.31091	119324.586	23722.62697	131719.7973	19968.91458	23885077.04	63685.83583	136820.2807	515817.9672	1090066.738	284083.7251	713829.6769	29590.30071	50668.00577	434023.5136	37560.85854	135403.0947	394299.1068	6108.260179	42137.52213	48284.88491	229966.4257	22690.20086	27465.27703	699392.3486	31116.95282	406238.3119	24189.25074	267403.3675	3254511.299	333019.677	162633.6447	258799.7802	517311.8655	476203.4729	38191.86742	67315.55664	35798.7187	12828.04206	489592.8966	111120.4754	12158.03445	13235.88607	26455.79494
347	CS244	2	9	3949210.055	103893.9365	43373.37921	23546.14836	42523.05434	23816.84162	7058.437472	30836391.26	115741.2839	161206.0871	524206.1233	7527082.559	1085815.737	1074650.226	55904.37483	35013.30044	520319.8798	35212.91464	455218.2475	832808.51	2935.253377	136660.3648	297364.3782	1109764.22	39208.00496	46290.21289	1176113.35	189484.0976	522589.279	66686.12597	365913.71	3137954.562	606304.0527	159383.8958	1490938.033	522766.3214	214424.3643	145719.8902	126297.7325	55846.49197	74059.85965	1676002.199	102665.6859	71295.07049	6712.415826	6228.973543
348	CS125	2	9	1863687.367	65072.47873	1505.23569	15371.27936	11620.99075	47147.82819	11334.31392	13431377.41	15551.71186	232837.2537	265084.0638	2567834.014	536058.4973	538498.9531	15309.04262	24627.96474	569.3307241	633.0311118	93573.18778	355624.1983	4503.485812	76507.12118	105982.8769	745169.6304	16288.25941	18169.94112	784404.7755	62999.50038	1608002.442	3905.114396	147938.7106	2659901.563	168872.8963	61256.11659	348869.0996	347420.8415	95972.66715	58010.77057	88223.23916	25716.30091	31032.9832	513765.6965	51667.0079	9645.292628	3736.534664	10158.90282
349	CS284	2	9	1636722.781	38909.01364	4450.851238	31601.57753	16607.41788	93903.97595	12487.0135	12013506.18	43546.18783	191403.9068	228144.0136	2655144.986	863399.5828	584865.372	17820.29423	43965.02363	151862.2981	4813.265479	255731.9449	206306.7478	6926.43595	153722.5147	109630.147	550560.2622	16851.6586	17752.93334	444763.6835	84497.38608	1058301.182	12323.16805	119628.4731	762131.0044	371749.2206	109838.2958	525666.364	313817.1499	97845.50593	177461.4753	76721.41417	17759.31687	43993.60721	558097.3843	63923.50005	11541.21964	5020.201783	12542.09479
350	CS168	2	9	1401600.096	52260.69588	15647.94267	51285.54215	24959.50709	119999.0685	16365.28938	18311563.7	93711.0628	461747.5061	326624.8415	5025422.603	1091544.648	1135251.148	31150.07532	37760.47634	195252.5345	20500.76774	446802.9137	247503.8336	9759.593249	246390.427	230131.0577	619648.7984	23193.5455	26277.56322	543877.0249	137462.7409	585173.6471	19006.09282	176960.2904	2945015.185	647709.6353	148851.9808	1047228.935	437994.6405	400090.8752	237290.2383	84149.88286	32300.2647	55621.72493	1328986.083	106689.3614	29274.56028	7739.093555	75528.87133
351	CS118	2	9	1584757.198	37639.28301	4346.843472	2837.030996	14986.6822	3331.6712	1269.400195	8406600.293	49886.95178	285023.0896	138510.7025	4565804.501	903042.3378	1062814.378	15601.56195	16570.88985	68054.42863	8342.324625	340338.2806	90287.32553	1065.003676	262726.6681	267672.0292	1347819.068	13581.50027	12216.82532	453033.4957	137435.4969	605958.5772	11890.64643	54409.49612	1497840.79	548445.896	430172.3575	1038678.351	307103.0313	102050.0399	163160.8734	39803.56646	18566.09567	67689.94204	469929.7717	34182.23649	8241.805625	11471.75468	2132.917107
352	CS17	2	9	3262033.586	100776.8664	21554.58123	107521.3883	33962.3822	212870.9152	31197.38946	23843362.38	92590.85044	588849.306	292988.7118	13593378.31	2352729.697	1608986.123	40684.89477	48183.75357	197114.2951	17102.42267	967910.8229	721002.6781	13115.52763	319854.1627	557619.3653	3240056.941	29892.90772	34626.20705	1395742.804	254452.7946	1467945.349	26607.04285	385572.7757	2549342.031	978983.7925	702791.6295	1532096.983	441777.9688	543663.1517	294075.7918	95019.49487	25763.89615	146453.4085	2634483.828	205392.7503	93652.19523	41845.99934	114135.1221
353	CS61	2	9	1991440.781	41593.55173	2076.042204	75511.53069	23195.97684	145216.1703	17753.46321	21256005.1	70492.10955	252716.528	422199.9095	2394149.83	562811.9466	745977.8564	30232.35542	52521.54374	335835.4256	2723.977982	242355.9976	342839.9721	6680.554281	81947.93473	86726.37923	724786.8729	24855.60224	30905.20458	593536.3973	62923.68742	898461.6068	7979.229339	262819.9196	3314403.792	394323.779	132749.4845	445682.5346	444409.1704	323473.2979	71321.07092	101175.432	40014.20924	23619.78093	711197.9088	125071.7465	17003.23224	27698.06535	26104.18107
354	CS97	2	9	1657717.066	34626.82105	2181.290637	6661.294107	18152.02903	2862.210644	1114.74148	15938429.15	19465.77814	108308.8304	327088.74	1768210.734	686495.8079	724146.0849	19292.63054	50398.38271	752.5463325	1714.507458	264294.9081	797664.8432	762.9759863	48649.03548	83810.63313	247279.3757	14395.49281	19542.70123	1136650.366	75309.44885	383856.1562	5617.883368	205353.2226	2173868.728	165378.1359	204835.1964	355458.321	331196.239	193199.629	44999.1651	84833.51345	24902.76413	31552.63962	833886.8798	96461.11507	11656.85958	12907.08485	2444.53429
355	CS248	2	4	1618778.047	43505.84711	1570.125479	11015.23838	23855.50462	22605.93595	4181.423893	18393938.57	21142.10934	204219.5863	357797.1138	3345081.805	1075222.875	888920.2362	27702.41411	39304.80853	664.5065681	1485.109321	323561.3918	376591.5347	2360.592697	104268.1253	180306.3568	689475.2207	22288.20513	23600.31763	665678.9659	114935.0689	657592.7103	3834.41885	190065.9021	2268696.163	301612.8552	1360629.153	813266.8035	521135.4788	210227.0899	90179.96859	116345.1517	22934.92156	52341.64831	770256.7734	98723.43633	25303.1844	25431.55674	7733.425217
356	CS136	2	4	1185751.311	36060.35187	25733.75085	2938.344258	35012.00733	5476.859691	1941.495413	26299813.52	78592.52048	101423.2329	383473.3692	2861812.621	929811.3516	1044793.384	42863.657	84087.00221	318772.007	17731.94331	400791.3069	255010.683	1163.715165	53447.1468	146619.3019	729262.0744	28490.42378	39440.56832	539419.4713	87126.64106	337450.6223	35585.5428	231667.0353	3091240.608	286405.0247	182744.2566	643518.8004	414470.8366	193632.6273	65477.63178	137136.8548	36335.61041	43387.8078	1072422.459	224796.3481	20188.68194	16350.77151	3953.854209
357	CS71	2	4	1465252.932	33338.76038	1742.229625	5388.307214	17309.44119	13663.43082	2534.22749	14259928.31	59016.64621	159074.1115	270562.5518	3140515.154	687607.3717	560450.8762	20663.11078	32504.01667	239617.14	2592.719827	243281.1076	190138.3719	1929.556358	100859.6454	145954.1056	922644.6457	17889.06142	18930.84516	579639.1404	82480.66325	776905.8493	5928.206535	167208.0962	2023550.337	431828.3782	257414.5351	694418.5733	430984.777	126751.9519	67172.95095	91607.25987	25080.43095	40609.33589	535670.769	64431.72726	9359.784485	20509.16823	4772.933463
358	CS51	2	4	2671045.681	94173.34983	19828.91229	23360.46016	35522.22939	42865.16174	9227.001657	21413811.37	150267.0455	696738.1229	313574.4376	17739378.61	1658129.902	1452789.768	46935.88261	35763.13565	146495.7712	26036.74215	901411.352	436128.5142	4565.918583	349779.3401	852009.5436	4867582.856	35338.57809	31841.66879	709391.1456	195111.0002	2696872.808	22782.83692	194095.251	2442253.913	1202420.238	1046272.386	1608822.683	714340.8923	149641.5398	168151.904	114805.4118	37215.27934	138306.791	1436052.665	159603.443	53542.62848	46285.45134	8623.148766
359	CS122	2	4	843309.4103	15177.32677	1924.305322	198812.4654	17870.36927	736845.8394	162538.7009	18285559.75	14045.30493	119704.5008	304221.2259	1355911.089	302152.2734	613818.6347	21850.22963	30557.0415	628.1553981	1277.281565	106202.8018	209341.3987	115762.1418	51800.23977	60796.10458	338870.9493	19312.53935	21740.80624	392627.2008	26309.75182	417789.1455	4861.617431	184489.7831	1990398.24	173909.1039	656940.8114	219724.7931	325767.7561	144807.2336	43133.35192	96948.39689	23339.07664	11223.56954	91478.74871	30749.44261	3986.010621	19305.23493	86608.54531
360	CS10	2	4	5281340.893	101250.4501	50429.66594	475830.8745	48698.66539	1859582.302	495102.1516	35835165.01	97687.78136	834185.2408	637392.7125	14839604.96	1637940.046	1358548.624	66096.03899	32040.55393	424437.1384	28894.09596	709392.9957	770826.1119	410991.655	351927.1467	398318.9884	3138885.687	45297.96463	62841.14085	262951.9752	191753.2144	4395575.585	52899.16709	475646.0975	2573901.934	1093905.759	1898673.755	1793105.083	439594.6892	109128.7339	188835.3906	105038.1355	48039.26763	100617.4013	2863753.214	277323.8016	93342.25334	61767.84113	727777.9213
361	CS38	2	4	2250363.775	44906.86784	28127.81737	27037.08641	20616.03964	96523.3209	18598.05622	15265139.83	59308.51061	254632.5465	441168.3616	4022228.362	793283.9428	838047.3575	22939.26779	33917.4312	268244.7583	32439.56638	317256.2157	303819.6813	8083.316676	111958.2019	201967.2538	1235925.768	19447.84509	23063.73592	661542.9622	94296.16013	1660304.156	30678.06748	243277.8679	2840227.325	314339.6241	584832.8622	865253.9495	458301.9141	135768.9985	92289.40869	98602.2705	27209.94457	45581.43984	806212.5305	135402.0946	27649.88247	9075.185763	9047.0998
362	CS162	2	4	1510431.002	32238.27849	30315.29204	102195.7283	21460.87756	193183.8001	30731.4438	18456308.04	24503.0491	205244.3971	397261.3044	2147783.181	490706.0851	667041.6823	23852.79303	88213.55657	5404.704066	15917.50174	205570.7475	357607.3163	9867.044156	47741.82833	86671.52632	593565.6375	21923.3686	22138.91364	558243.8041	55969.38182	498050.7753	22574.28198	243246.6483	1685360.723	517701.9	317400.2528	422345.8488	409140.1426	225264.2507	48366.77436	98767.96236	31277.33288	27063.9086	331687.505	48514.33466	9079.432956	12977.43084	87214.85814
363	CS166	2	4	1353810.726	44275.12169	9146.872346	7858.948402	25167.56458	10408.20726	2653.05524	15874835.56	82553.94444	359940.996	234906.9508	6702671.427	1667671.436	1240698.428	28947.93563	24732.25539	108927.6249	10508.6158	734639.5198	197165.7987	1888.718495	218931.0753	371135.9456	2497803.028	16473.94835	21533.10957	436072.5736	226725.5658	525902.5384	21173.57245	85922.70676	2735820.523	353217.213	763433.3845	1343448.281	410644.5209	231976.7098	233020.3558	127974.2531	19218.10351	111497.8709	1276164.405	115262.9867	25641.50577	38758.00446	3370.932592
364	CS116	2	5	1944821.624	33812.61869	39652.95974	35974.23081	35616.23067	81659.38507	14120.93257	31330770.13	111163.3587	164582.5651	586093.8043	3286905.761	714343.6117	807984.0355	46597.44713	43476.79346	392443.8994	33093.37371	348387.3749	714234.0216	8155.648851	60841.08568	160378.1456	618757.5616	35123.12739	43479.90312	1249923.336	71384.65633	576873.0763	46839.65772	328722.6597	3074057.761	257184.1973	1561644.834	640173.5607	467286.3076	182591.8583	48122.76002	135656.2287	47045.754	37231.88924	1362792.384	124513.8426	37601.87014	54031.51554	19779.79842
365	CS249	2	5	621921.4836	12640.25269	13408.26121	89039.73273	17962.06193	92225.97756	12300.08805	20718457.95	24153.75043	53778.4826	265844.3187	645811.4601	198707.8151	670131.5136	22649.24196	68594.22659	293911.0338	8916.760859	131853.1609	369698.0181	4385.322689	29967.19469	24952.01037	128572.6385	23620.60811	24338.02903	536486.5189	19185.30093	149800.7781	27585.04857	203136.2821	1272362.401	37518.23768	458563.2581	111246.7666	167845.8096	181241.4119	18307.40913	86626.3478	23158.98597	8335.494947	54024.79632	32348.34129	4267.428446	39649.11569	21627.07202
366	CS205	2	5	1143632.997	30941.12553	2600.466372	216793.801	12673.77667	891660.1884	155052.0669	9419363.723	53402.11934	293371.8091	178957.551	3006357.7	541964.3418	595539.6219	15032.90629	56929.36572	116836.1986	4235.155976	183616.3867	209337.1812	112065.5813	215876.3595	191864.9365	957374.4949	15401.92614	13606.61966	372834.701	67551.61479	550286.229	7986.86827	95338.46123	1449212.688	208956.5783	503414.3018	735527.1497	275426.6663	65043.36998	147319.9985	60644.65795	22094.9114	34386.46672	418599.6393	39072.2085	10909.60279	21203.79006	242127.9376
367	CS134	2	5	1216597.899	29328.46596	1700.888716	120784.0701	23700.58896	234293.5572	32358.3023	22558227.7	22951.16265	196119.8043	482953.1019	3866203.17	590827.8576	738702.192	27747.07912	34541.18908	586.8648059	2759.079011	242684.5441	347535.4614	15600.3464	104148.067	317439.73	1115412.647	24214.924	26783.78458	521313.1025	79433.36938	526988.7684	4973.0764	265616.5263	2089682.676	228204.6222	186261.0083	1013885.841	388159.3618	256520.1401	66050.49073	89298.05947	37157.95038	34715.97834	510561.3198	49115.35224	16319.10818	6484.067809	27194.26146
368	CS272	2	5	2172948.999	37000.71109	3017.440005	45233.40316	15773.70437	86858.7532	12439.27714	14428721.62	61711.73551	276450.9135	277858.242	2861188.716	613270.8699	559850.8436	16603.85104	51596.49556	238351.3225	1633.055097	233908.4002	357051.2797	5233.285361	167769.6455	139793.4546	850962.2528	15713.03482	21367.37378	617824.5149	86607.84239	1551052.024	5864.522491	159953.7311	1789730.953	234722.5862	402705.0415	658703.5278	371252.991	171034.2159	133904.6743	55355.3459	26705.72651	33354.55933	702613.244	88462.42965	22250.09775	15329.18853	41250.34756
369	CS52	2	5	1176123.219	38171.28629	8712.590093	2864.318412	13956.4041	9639.485578	2239.702625	8227517.388	43528.54115	314742.4106	214878.1441	4337782.122	713888.6661	542379.4907	13210.05609	41642.92229	85503.98944	8912.655126	273546.7775	182806.726	1390.263187	221232.5113	244899.8387	1610446.299	12918.39364	10389.71309	328291.9537	106492.9827	496514.7718	10337.98962	111968.4302	1274868.18	317677.6426	392857.6828	1029660.117	308548.5632	68653.8951	127434.4345	51571.67397	23530.53047	52899.59575	309720.0207	44875.9442	7805.961255	14846.91033	2586.740371
370	CS240	2	5	5596553.231	111451.5155	16094.10865	427364.1312	44436.77381	439019.7995	61850.13629	35409182.73	141951.4183	1351094.273	509827.0025	19786559.21	1991913.263	2250274.605	59801.40068	79873.34686	305193.4312	14333.08542	849748.6622	1447569.764	38886.65956	551455.0966	694858.4999	7042579.136	53695.10551	62409.20752	1658255.648	310770.313	6130637.263	37301.35295	354179.6391	3241678.217	1836614.926	1684339.507	2851491.191	622042.9984	264747.2311	379817.0254	108983.062	36366.94741	176700.074	1801620.692	132253.7373	100533.7812	60188.93856	88850.89533
371	CS232	2	5	5303990.158	98694.9277	30639.82458	12421.36295	33998.01922	41086.66674	10171.5728	29211821.17	129621.606	618560.5258	489103.034	13055153.88	1628329.814	1548840.702	45816.16502	51478.3087	330397.9333	32589.40032	984666.1756	1317243.486	7364.710071	260953.8	483119.8468	2379289.66	39946.82511	42732.54967	1851825.289	263127.4859	1640728.351	40770.34143	321028.9339	4561180.465	730852.4918	1059368.968	2091322.298	570931.2971	230275.4283	227681.9596	159335.419	62083.91002	134221.0534	1816657.868	380458.6403	124310.3388	28408.40214	14847.2697
372	CS87	2	5	1148711.031	32615.19464	19082.36432	28645.71326	18349.85003	81332.43133	12462.12526	12765578.83	47793.76807	183420.1833	261951.6354	1638997.742	676630.6162	622842.9498	19183.15289	49965.39487	214934.1696	21448.30489	319434.9324	283485.4932	3266.449816	131715.4456	107022.3847	314637.7378	18507.96632	15592.80034	505939.9033	64889.2408	394281.1326	20160.70767	148033.9983	1224066.978	273208.1714	345840.508	473823.1867	298700.0001	161300.5078	82161.03576	73189.10859	20740.38714	37305.77739	588913.2344	59164.47637	8720.995193	24416.2046	9995.325468
373	CS88	2	5	2342738.579	29618.99204	1732.673606	146996.4391	18809.84277	237468.1902	29912.56894	16991197.57	51805.95907	294986.4907	317463.4057	3255917.398	632241.6503	780597.7745	19697.27345	28220.03565	240862.1988	2479.784306	269247.9447	333397.2525	12189.93705	215208.4581	163329.702	1019054.297	19361.47066	22791.1565	592853.2663	82320.15493	1415372.465	5559.843927	199504.1092	1485278.366	170504.197	65664.12451	698377.0754	380490.3988	148827.7268	154453.4807	60500.10093	25568.87338	34514.19956	480435.9153	54578.32657	14687.84644	6862.738285	107890.736
374	P850029	2	10	1807399.592	91852.46504	19492.64689	6108.200095	24741.21952	11775.89516	2102.966465	24325036.62	170996.9723	265566.7855	325833.9455	15306956.07	1502886.097	1076537.762	38870.00174	60185.89889	260606.2669	17575.33741	671123.7929	364904.7738	1419.590204	188393.6437	724980.4396	1291607.411	26818.52266	34624.96026	726064.1656	156161.3183	676394.5061	26893.02432	175541.3495	3444355.333	300885.5012	396480.1716	2134802.967	713647.6414	385211.967	93720.97999	120888.1105	35915.53945	113379.7553	2715923.459	151986.9052	115881.3127	11163.2573	5093.130302
375	CS267	2	10	1635231.145	45918.8219	2128.140527	44245.17211	19330.49933	112252.465	18365.08612	20054409.49	23502.45592	235314.7211	292730.383	2826810.942	697312.504	898946.3238	23622.81375	31282.0569	425.0324922	961.5235957	246271.0037	479126.297	7114.882996	129634.6028	127266.9438	807854.0548	22022.2334	21741.16959	735212.879	81631.93528	666426.718	4811.06726	186567.2492	2233968.224	268922.2762	120953.421	629710.2808	514668.4281	189483.5482	120070.3574	65548.16642	32441.23081	36548.5495	612757.3833	39954.91928	18754.62685	7197.630713	29131.29334
376	CS11	2	10	1840052.843	66372.90499	1515.046644	4023.521753	7792.940399	6792.63744	1681.916979	7371139.078	25731.88818	261858.1135	190576.96	1667559.188	573685.2497	472394.3579	9816.431278	29935.03543	486.857029	1466.641614	250068.6628	313527.5678	1172.699143	125734.7492	69002.50233	412521.9393	13116.28451	11679.74057	594229.3737	64384.83585	1613142.832	3227.593644	110526.8473	2007334.66	180457.0994	217140.7173	344610.7039	462998.7667	102464.0068	42207.63718	52989.29133	29888.01075	29370.63096	523108.7932	13460.04159	16386.48589	11476.15771	2271.13811
377	CS233	2	10	4356258.626	198586.6965	20729.22837	107497.5046	44643.5044	193371.7915	58621.83419	24292632.1	133362.1867	564586.6828	365776.5316	12665543.7	2735381.841	2204633.181	55694.70823	88329.13568	183751.5854	25408.41242	1131677.131	907151.8736	24843.36566	277794.1358	460546.991	2952345.32	46826.27493	36499.44904	1504003.74	302146.4771	1728969.455	51090.15004	199053.7401	4804256.931	661394.464	800871.7375	1977882.854	561313.6704	389511.9398	190074.7073	150095.1891	64510.90523	186161.1723	2739075.782	256635.9508	90576.26598	38688.71582	71632.97549
378	CS149	2	10	2029447.226	52847.47557	504.3578443	191095.243	23264.56211	310360.4258	41645.61724	17359211.25	2060.070393	228492.6127	12902.26964	3517547.051	975921.3786	765034.3327	26329.14392	20642.85249	702.0438392	2457.116782	497380.3931	400725.1375	40156.22281	182960.353	217586.2686	1219602.957	23267.11504	24556.43494	700289.0639	124575.2249	1114802.1	2111.193764	50853.53429	3098404.989	623691.9609	798483.1714	775910.277	20924.05278	198919.2654	140303.0236	68980.80928	20679.97973	62172.04991	858899.8783	64392.42683	33545.88967	19485.60229	56886.21841
379	CS195	2	10	1408242.757	33289.58575	45152.83347	107115.4277	44852.28527	142415.0994	16163.44479	36560599.41	187921.7053	351932.2732	666679.158	5219064.733	593928.8584	894197.0173	54606.36872	74295.63656	521745.55	34432.21219	270110.8478	235573.7336	8113.228842	136987.8496	209965.8126	973635.6848	42063.44031	55849.96553	438676.0878	90419.59861	384455.5485	36123.01111	478783.6398	3077039.523	450452.1994	580206.0918	835164.0285	1064103.093	416000.2212	96280.5117	188982.7117	44655.23425	40716.74661	1183020.492	213127.3687	25593.01319	20848.4317	88603.33241
380	CS245	2	10	2103239.366	83028.03301	2460.038871	37799.23541	9127.389628	67633.12035	9295.288007	10173848.66	17548.81326	325969.8501	218919.7736	2264641.372	636061.1598	576019.2271	11063.36967	50814.6939	645.0203552	2270.587393	279999.8097	354570.0787	3707.014657	204980.4385	87541.64301	531304.8352	14000.42993	15722.43745	668766.5719	87050.26825	1956456.577	4970.059223	103500.9984	1054018.174	99007.92065	56197.07927	444914.5512	279679.9971	124023.6778	157636.9589	43896.08241	22405.27047	40990.95572	493947.1016	67467.04148	13672.02869	2642.881075	12911.426
381	CS23	2	10	2653135.622	88165.85101	57929.09321	533555.9981	47631.1449	1984109.546	507232.3472	58696842.4	213238.7202	1241286.311	921056.475	15267153.58	1675452.199	1639169.285	84745.92652	68739.01644	435411.5553	48272.79085	573680.0448	1012820.355	493474.3679	456573.3201	545106.7414	3653724.609	61357.11099	78965.17536	1284533.135	257371.6953	1852920.525	40062.22233	680881.5086	1960276.945	1366377.04	1495779.81	2075776.562	1076833.183	163825.3721	238418.7265	134040.8904	65802.91949	112022.8392	2769907.418	239325.5135	86635.02655	56655.58133	233055.2694
382	CS57	2	10	1423384.859	29029.31039	2925.40716	314544.5556	18636.37201	877849.0916	203362.9289	19117537.11	60460.05004	128057.5214	374603.1679	2229930.964	483140.231	761512.915	22337.67115	61382.70253	357503.6731	2313.714567	198897.4948	259225.0445	144094.8026	54323.47217	100664.3212	258750.1671	19635.49136	23533.44381	511799.2917	35774.16503	914586.1658	8816.261554	191604.1712	1302555.788	634004.9483	681651.8978	413604.1354	356039.5207	63757.05488	43744.34967	117425.1122	23419.75615	17531.323	456723.6032	93195.29486	8219.470361	42295.52062	385762.2246
383	CS117_bR	2	10	1136777.757	18788.72539	2962.644201	337775.7835	22823.02352	530629.2522	103190.4871	20793807.38	19466.93883	85878.42428	408236.5184	860888.1734	304755.7281	644762.2872	28057.23266	80391.77305	817.3346832	1934.121821	115423.3397	315261.2572	70071.96265	29518.45165	30544.7487	248123.3633	21823.6331	24041.79323	572010.8494	27003.09941	265776.3536	8207.248093	211717.3327	2360487.792	147917.7403	578276.489	194440.7758	371868.1041	603007.5122	15365.18188	116879.3716	36769.57249	12307.56989	217704.6672	62989.39259	9149.377017	16583.57156	75501.96424
384	CS117_W	2	10	1167604.844	25946.69127	2294.719077	13707.84215	19606.08251	36791.27933	7200.507587	18942558.46	35030.11779	85790.49665	317363.1802	982144.2264	411310.3737	625082.2271	24735.25145	58338.96999	251705.8217	3106.846744	144369.5778	470849.5713	3235.431196	20777.22195	39344.04726	241153.5901	20422.45996	21957.4713	762721.9999	38693.29849	299467.6193	6931.053418	194338.4374	2887067.623	64145.30703	571966.077	157496.4721	291454.3508	197779.272	29684.54406	106634.8246	30559.72037	16682.35636	533387.3744	58053.22351	7250.091961	17487.68763	8362.380207
385	CS103	2	10	2960689.119	95927.49252	32900.63344	4032.753579	27784.9174	13074.58068	4086.217663	23274058.27	171275.6252	519773.9505	376417.3417	6306531.394	1004343.591	737483.8103	39063.88348	37294.69642	361888.7272	27981.32703	275742.106	1161656.589	2697.800555	163130.8104	270583.5091	1166469.45	27661.96926	34187.85993	1503986.204	117434.1089	1333242.627	33992.86833	272113.544	3849179.413	454258.1162	857035.463	1227232.241	753894.4286	182760.606	104547.7459	117513.8053	41662.33226	58801.39695	1764490.408	107707.6257	92430.65363	24045.10299	8142.064733
386	CS108	2	10	1813994.754	52478.03569	13222.07755	110545.8046	20267.83577	122714.8686	24392.62436	15477707.31	73475.10808	379386.4546	226721.7004	4836025.459	940823.1909	917865.4119	25565.35232	24002.69347	168715.5588	13622.21104	445109.9508	361685.6458	8889.386575	348367.4238	266140.334	1441650.106	22271.82378	21423.9756	590780.9199	123190.7112	1024636.726	20127.12341	107251.1111	1608836.203	320936.8771	513160.2083	1010099.627	509600.9122	149691.0741	180788.9448	55826.29892	24601.77938	63658.83549	695779.1741	67327.20915	26235.44734	20687.93205	90411.51061
387	CS46	2	10	1377065.472	28009.99377	18518.33033	326034.5199	14380.83956	710814.5476	138366.5495	17398186.73	34740.56298	171710.3254	251099.1853	1590165.017	411958.0741	597248.572	20852.32566	29533.88648	204381.2146	13736.39617	148087.7911	422629.2533	99752.78187	80210.36049	68965.36261	354230.0326	19651.00834	22823.67498	702907.1739	45627.40292	908335.1835	17296.93059	168319.5865	1734220.431	45795.58256	949804.1039	249282.3669	277998.5365	55007.47538	48066.13821	76167.54892	12637.92365	19113.12957	450019.0941	65831.50681	12279.46715	50689.25585	302182.5353
388	CS25	2	10	2093850.108	56478.00758	25658.5831	218539.3603	32265.91961	897813.2092	187110.4921	24038108.64	62447.02179	245116.0893	411678.575	4560645.904	860810.4263	1612863.309	42578.85753	41249.40075	275668.458	23893.75385	342434.4112	708635.3062	104620.6351	76884.94772	203785.6035	969270.3797	29520.57723	35538.50511	1198864.488	70694.62835	707461.3813	34632.71365	181295.3707	2449672.202	254755.6679	889046.5625	931497.5076	278741.8931	363221.8986	74044.98062	126885.6749	27948.11627	39184.63593	1472547.711	93208.3273	48215.85396	13403.42021	237033.6198
390	CS203	2	10	1695640.302	67264.33124	3864.483886	349573.2299	17611.80266	961979.858	219270.5321	13113107.37	16493.27584	345166.4519	200612.324	3845592.041	1024979.959	983786.4114	20994.77009	51169.31438	732.9570898	2644.753826	404172.9695	365362.0626	150641.1961	330565.6275	200637.9624	1219440.979	18417.57764	17014.92623	705378.6109	110059.3451	940667.474	7187.507341	93013.31483	1009233.908	383829.2679	399948.6762	770898.0882	361266.3368	24723.89145	184424.8739	74182.42458	18027.44848	61307.84699	386914.7733	67269.25211	16951.1463	13338.92649	413737.3254
391	CS113	2	10	2639255.656	56994.10819	3660.321401	11709.0308	21546.24661	22164.44779	4323.31826	16417189.77	34352.77644	697936.4612	285961.2703	8142672.345	1101652.099	725340.0047	27232.12287	71337.86966	1182.366618	4074.451013	430672.8453	311463.1473	3478.07119	282282.1274	414144.6912	2295922.802	23025.0246	22379.06771	632152.2413	144072.7712	1083833.396	9172.775776	149833.3174	1918725.255	560936.506	1245537.248	1718832.048	483494.3722	193080.4343	174356.2949	62216.67839	33580.05406	88114.83641	979331.8923	142562.0498	43060.215	26641.69212	8716.251937
392	CS165	2	10	1561625.458	37874.69976	1840.329439	40420.21227	22766.37122	120857.1336	20075.67996	16554367.43	20883.10181	408650.9008	266894.0655	5864293.077	829462.385	762662.3604	27349.80342	46462.20982	547.6287015	1535.496882	305238.6163	337005.2883	8471.715555	201741.4969	259359.3393	1873965.155	22687.47323	22964.39149	652368.0965	93631.42336	780804.7989	4833.303131	144208.5256	2049649.797	375274.7382	343251.1481	1209579.118	539035.7895	137929.16	146919.0899	102227.5287	28672.19444	49629.61099	741317.8678	63727.97006	22196.40253	18406.34886	22261.31218
393	CS55	2	10	1402993.601	26897.02502	28122.30423	271783.5462	19104.0488	1271035.229	178218.553	16792081.97	23132.04421	236779.9223	312110.1635	2574352.18	525420.371	688233.0518	21033.70723	70555.11136	2127.49294	11817.65896	200642.6553	325456.5314	149777.8642	170713.8615	127032.8354	656335.2866	18544.57372	20922.60978	545434.6772	59296.17788	594359.75	21458.66571	172785.6774	1698085.943	255897.5432	736935.3476	569527.268	387621.8321	85254.041	111207.2819	80962.50488	18531.77972	25808.2746	455377.5682	25824.55695	10981.62617	28013.09072	110326.7833
394	CS74	2	5	1313164.734	29589.5107	1804.016818	76198.07874	19933.26469	154287.0662	26785.4866	16299225.35	31626.97096	140184.2605	271929.1993	2471487.112	544943.0762	672197.0987	20660.14027	29342.80446	241688.3672	2456.892827	193626.5634	443102.4606	5805.620792	150511.9431	122822.2157	741020.205	18870.13205	19661.42885	843156.6242	56745.89848	417490.1628	5018.954442	171348.7287	1965682.5	109359.9729	404921.1182	476511.7379	221937.8623	237358.0324	142525.7518	71353.38617	21296.30547	26113.49588	422027.5841	66389.24549	5927.186258	20002.59487	28966.89549
395	CS204	2	5	2398192.456	128880.2006	1507.245866	40974.59684	16763.54314	79270.93177	19454.63267	13012353.18	8838.456442	522284.2213	135930.9023	3912491.855	1130981.549	494317.1635	20825.38724	20923.88371	540.0117815	974.4475257	537419.98	275563.6762	13533.72956	346333.9498	197852.7721	1237173.037	17787.35749	18368.54562	185242.4912	154458.5779	1236061.714	2697.733574	70535.05123	373731.8891	223249.0133	359885.5165	576648.4742	422637.5869	41300.73214	189696.7821	70881.06348	14789.37913	70571.63728	501866.2169	46296.99178	13357.51775	2699.515338	68921.61064
396	CS69	2	5	3124728.644	95634.29768	19207.73409	72001.04698	25543.33348	196107.746	35735.72783	19322729.44	106463.6546	1001431.355	285287.0979	12204597.22	1290968.465	1394008.302	32862.63022	31024.32897	136136.798	24715.16556	607960.1498	679749.9365	20598.4198	399299.5259	578122.6787	4387634.592	29207.97105	34530.58277	940262.1277	185259.7499	2095186.575	21904.56637	145610.1931	1621618.783	655525.9435	1726779.218	2188580.924	490829.0174	115238.2758	166909.4646	90309.46158	29865.12197	102076.4463	1184437.765	65719.40992	61546.75186	60242.73171	115884.5592
397	CS93	2	5	3112914.72	140647.1262	24515.02699	5081.038996	26544.22194	14578.16934	4235.946098	27767977.4	139401.522	781616.8608	341647.7324	10182630.67	1344059.167	1386615.896	44009.92133	30043.06675	227621.9476	23443.65543	644760.0229	693950.4	2707.870265	280990.7725	418841.7288	2363141.59	37149.94507	40595.75556	1290871.384	173801.597	2732477.598	21134.60987	170428.9668	2131128.008	226148.7159	601695.9867	1374440.313	557366.1404	43365.52311	186511.4442	105873.5084	47503.35447	94430.2822	1257613.19	178570.5779	73314.34196	14149.98826	5476.875066
398	CS84	2	5	1234551.911	46740.64239	4656.455427	25031.00883	15571.10245	61733.04538	6976.038518	16376501.62	43325.1297	134244.6299	161428.3744	1853417.384	616389.2076	727944.0237	21281.13717	52489.00186	181836.7582	4363.515685	246957.5667	255051.8325	4469.682936	201491.1139	91415.42366	267582.2614	19215.40393	19470.45661	449695.7187	77484.66213	673257.993	9565.946852	118859.8857	1440558.399	87158.77278	63587.02261	325886.6363	307815.7735	208777.943	101374.3204	54743.47826	30619.10141	27687.81117	552408.7237	70209.63128	10418.54159	6312.656064	9945.830508
399	CS29	2	5	3864593.695	118547.1241	32206.59139	6509.542963	38903.26679	26345.51225	7493.738724	28017554.19	113935.7268	367081.8006	590784.7107	10264890.73	1441260.483	1284775.101	47532.69098	35912.70027	280849.9145	22930.08258	609242.6535	880303.4243	4318.363432	168543.7795	384762.6805	2323541.659	36727.28624	46561.93061	1426095.634	165314.7536	1469180.31	25037.36644	322526.4255	4316100.32	431503.4066	178334.2989	1588375.215	544205.4994	380070.4199	117325.8695	95553.23555	51462.19092	78324.21482	2533097.872	213233.0844	96490.58799	5835.895043	6550.130571
400	CS209	2	5	1632525.016	52854.18773	19780.42596	9908.951595	27896.33853	20298.77437	4196.170184	26423974.43	78713.14796	270417.9512	448533.5606	9953282.369	1269981.217	1368692.555	45207.69832	46290.48122	292729.699	27246.3813	512539.0311	260555.3789	2394.178027	141111.2563	452975.1023	1634722.857	28288.81248	36798.03982	633338.6015	123026.0064	477424.9699	40565.31926	244827.1047	3823960.681	413632.7241	800070.566	1571035.148	320006.8646	380395.3239	121445.0602	174433.2467	34547.15468	71664.87241	2292444.5	310680.0286	51429.6107	18284.23213	7275.771151
401	CS53	2	5	2040707.661	41644.90622	1557.896307	18547.19634	19233.21517	51917.72403	8299.831669	18504601.11	8338.291914	51766.3664	304958.484	1310003.416	647390.3093	501252.7433	21495.82102	25960.91317	445.227768	827.4690162	248556.2922	813547.4257	3625.58236	25305.63907	50422.71765	275581.5498	19360.1552	23743.68348	1145168.215	59293.19889	667235.1643	3159.005323	145085.8755	2833202.415	75105.03657	134824.3042	251709.8737	10739.25058	205350.9567	36330.60201	94874.14229	24310.93132	26746.2144	565868.928	56267.17823	10629.00069	3404.792369	4080.880166
402	CS99	2	5	1395706.15	28581.95878	2749.580916	264016.2005	26869.48637	1118847.849	244863.7606	28603120	27607.30792	195464.8872	424900.9922	2323902.302	783473.9825	830339.8359	37962.99875	65896.64452	849.2588265	1529.149854	274270.946	375586.0588	157702.1789	113929.3541	102109.8005	714477.3265	27042.79887	32999.66913	802820.8658	64451.38134	637434.4276	7050.942601	233031.8525	2400785.616	286919.5199	548030.0184	496810.0519	392452.1275	308939.0992	110745.1629	122277.5691	25596.27142	26106.44206	1079218.564	156877.3914	22434.68219	22514.77874	121318.6701
403	CS274	2	5	1248067.846	25794.29813	2202.768375	310333.7225	19475.63617	768971.1486	158836.1454	19420799.32	15921.00022	202513.8528	302865.8981	1929213.819	746055.8377	773355.2964	21917.0266	24944.60601	590.670827	1038.581567	299748.5493	199684.4358	111387.4501	94624.53946	85880.20221	389269.9031	17775.16735	20662.22005	484644.0152	61480.93537	449504.9494	3963.263284	190938.898	2671954.344	194075.8587	551064.6046	375032.5661	493082.8319	242434.6943	73205.05612	107815.7958	27323.11227	25383.55834	542821.5683	43499.12239	7918.681328	31915.93548	312436.0998
[truncated: 3,738 more columns]
