# Supplementary material for: Untargeted metabolomics of mature sorghum [Sorghum bicolor (L.) Moench] grain reveals metabolites associated with antimicrobial activity against Clostridium perfringens
Source: Front Plant Sci. 2026 May 11;17:1821654. doi: 10.3389/fpls.2026.1821654 (PMC13199247; doi:10.3389/fpls.2026.1821654)
Supplement: Supplementary file 3 [file Table1.xlsx]

## Sheet: qPCR
	Metabolite	PLS-DA VIP	p_val(PLS-DA)	Log2FC	p_val(Log2FC)	Regulation	PLS VIP	p_val(PLS)	Repeatability	CV	mz	rt(s)	superclass	class	subclass.1	direct.parent	RC.ann
1	C0916	2.27745	6.7039e-09	1.63709	6.73323e-08	Up	2.37829	1.28087e-05	0.525549	0.884389	447.19	361.298	Phenylpropanoids and polyketides	Coumarins and derivatives	unassigned	Coumarins and derivatives	N-[2-(5-methoxy-1H-indol-3-yl)ethyl]-2-({7-methyl-4-oxo-1H,2H,3H,4H-cyclopenta[c]chromen-9-yl}oxy)ethanimidic acid
2	C0153	2.20735	1.27085e-09	-1.08764	2.09134e-05	Down	2.50471	8.94338e-11	0.294077	0.650795	407.088	329.479	Alkaloids and derivatives	Amaryllidaceae alkaloids	Lycorine-type amaryllidaceae alkaloids	Lycorine-type amaryllidaceae alkaloids	UNPD141100
3	C3480	2.09034	7.70506e-08	-1.3431	0.000287682	Down	2.18342	1.40219e-06	0.289541	0.945269	609.271	737.724	NA	NA	NA	NA	C3480
4	C0540	2.08605	4.78208e-07	1.12106	3.94385e-06	Up	2.37992	1.91683e-06	0.415557	0.62125	463.185	341.179	Phenylpropanoids and polyketides	Flavonoids	Flavonoid glycosides	Flavonoid O-glycosides	Persicogenin 3'-glucoside
5	C1864	2.02411	7.70506e-08	-1.07457	0.000124722	Down	2.2018	1.36938e-09	0.212097	0.704797	796.337	504.281	NA	NA	NA	NA	C1864
6	C0190	2.01038	7.70506e-08	-1.06196	6.37611e-05	Down	2.22716	5.98047e-10	0.309727	0.673467	295.129	206.857	NA	NA	NA	NA	C0190
7	C0010	1.99216	7.70506e-08	-1.03328	5.89922e-05	Down	2.20083	3.43394e-09	0.270542	0.663174	728.406	347.864	Organic acids and derivatives	Carboxylic acids and derivatives	Amino acids, peptides, and analogues	Cyclic peptides	Citrusin III
8	C1898	1.98284	7.70506e-08	-1.08424	0.00126388	Down	2.18205	1.16878e-07	0.124883	0.880351	442.332	565.62	NA	NA	NA	NA	C1898
9	C0024	1.98185	7.70506e-08	-1.30853	0.000814078	Down	2.2438	1.36938e-09	0.144951	0.971575	1128.71	738.453	NA	NA	NA	NA	C0024
10	C1395	1.97817	1.04901e-07	-1.06197	6.65215e-05	Down	2.09476	1.36938e-09	0.179715	0.666457	445.22	465.776	NA	NA	NA	NA	C1395
11	C0678	1.9777	7.70506e-08	-1.01214	5.89922e-05	Down	2.13284	8.75886e-08	0.294423	0.697079	270.134	315.98	NA	NA	NA	NA	Tigloidine
12	C3294	1.97578	7.70506e-08	-1.13532	0.000330145	Down	1.93937	1.99891e-05	0.200606	0.862361	742.311	187.031	NA	NA	NA	NA	C3294
13	C1403	1.97121	7.16449e-08	-1.20935	0.000158154	Down	2.0975	4.69582e-08	0.275125	0.867316	847.482	479.518	NA	NA	NA	NA	C1403
14	C0178	1.96108	7.70506e-08	-1.041	9.89601e-05	Down	2.08794	1.70927e-07	0.220571	0.732894	714.39	327.635	Organic acids and derivatives	Carboxylic acids and derivatives	Amino acids, peptides, and analogues	Dipeptides	N-desmethyl 11-acetoxy pretubulysin D
15	C1344	1.95681	1.03683e-07	-1.15415	8.20723e-05	Down	2.09711	7.54501e-09	0.265415	0.770501	280.152	229.464	NA	NA	NA	NA	DL-2-Aminooctanoic acid
16	C1890	1.95266	7.70506e-08	-1.22351	0.000426748	Down	1.9506	1.04991e-06	0.201666	0.862605	335.22	522.032	Lipids and lipid-like molecules	Fatty Acyls	Fatty acids and conjugates	Medium-chain fatty acids	(2'E,4'Z,8E)-Colneleic acid
17	C0718	1.9404	7.70506e-08	-1.06877	9.89601e-05	Down	2.01702	2.6785e-07	0.343174	0.765348	284.186	390.195	NA	NA	NA	NA	C0718
18	C0487	1.93645	7.70506e-08	-1.0207	0.000222897	Down	2.07777	2.96988e-09	0.269513	0.691467	710.301	475.485	NA	NA	NA	NA	C0487
19	C0263	1.92658	8.8628e-08	-1.26773	0.00124493	Down	2.10707	5.60077e-08	0.179224	1.02136	1086.67	654.27	Organic acids and derivatives	Carboxylic acids and derivatives	Amino acids, peptides, and analogues	Cyclic peptides	Sanglifehrin D
20	C0509	1.91299	8.8628e-08	-1.30229	0.00278686	Down	2.06624	2.57667e-07	0.180651	1.13008	1087.66	659.462	NA	NA	NA	NA	C0509
21	C0073	1.91026	9.75753e-08	-1.21584	0.00149022	Down	2.07278	2.22229e-08	0.190922	0.955946	1100.68	684.468	NA	NA	NA	NA	C0073
22	C0560	1.90101	2.25994e-07	-1.0391	0.000331411	Down	2.14718	1.36938e-09	0.234319	0.720753	365.079	398.099	Organoheterocyclic compounds	Benzofurans	Benzofuranones	Benzofuranones	5-(4,5-dimethoxy-3-oxo-1,3-dihydro-2-benzofuran-1-yl)-1-ethyl-6-hydroxy-2-sulfanylidene-1,2,3,4-tetrahydropyrimidin-4-one
23	C0188	1.88783	9.75753e-08	-1.18952	0.000108849	Down	1.92381	4.10204e-08	0.330196	0.832893	740.319	186.709	NA	NA	NA	NA	C0188
24	C3441	1.8872	7.70506e-08	1.47602	2.85727e-05	Up	1.63864	0.000734507	0.49133	0.937133	366.3	713.976	NA	NA	NA	NA	C3441
25	C3583	1.87601	1.66171e-07	-1.06789	9.3594e-05	Down	1.91197	1.00694e-07	0.22223	0.745396	447.243	493.631	NA	NA	NA	NA	C3583
26	C0385	1.87233	3.09513e-07	-1.04762	0.000108849	Down	2.00765	1.23097e-07	0.216767	0.737838	447.236	488.19	Organic acids and derivatives	Carboxylic acids and derivatives	Dicarboxylic acids and derivatives	Dicarboxylic acids and derivatives	UNPD71821
27	C0175	1.86854	2.90592e-07	-1.06971	0.000946482	Down	2.01605	1.46213e-07	0.14611	0.844538	1086.67	646.852	Lipids and lipid-like molecules	Fatty Acyls	Fatty acids and conjugates	Long-chain fatty acids	3-[(ethylamino)methyl]-3,10-dihydroxy-12-(5-hydroxy-6-methylpiperidin-2-yl)dodecanoic acid
28	C2180	1.86772	7.70506e-08	1.17927	2.09134e-05	Up	1.85816	0.00310012	0.554081	0.91823	431.195	401.668	NA	NA	NA	NA	C2180
29	C0921	1.85271	1.04737e-07	-1.00987	0.000626282	Down	2.0172	9.29271e-07	0.339019	0.813704	408.247	349.933	Organic acids and derivatives	Carboxylic acids and derivatives	Amino acids, peptides, and analogues	N-acyl-alpha amino acids and derivatives	(-)-Actinonin;Actinonin
30	C0023	1.84478	2.50165e-07	-1.01259	0.00023094	Down	1.92079	3.49895e-08	0.213741	0.714904	1122.66	699.994	Organic acids and derivatives	Peptidomimetics	Depsipeptides	Cyclic depsipeptides	UNPD230163
31	C0844	1.83415	2.63016e-07	-1.11307	0.000365606	Down	1.96378	2.7003e-08	0.154776	0.805364	1103.68	689.716	Organic acids and derivatives	Peptidomimetics	Hybrid peptides	Hybrid peptides	Mabuniamide
32	C1220	1.82707	6.06795e-06	-1.16843	0.000408965	Down	1.88689	2.90128e-08	0.369215	0.80141	315.087	433.809	NA	NA	NA	NA	C1220
33	C0473	1.82078	3.04875e-07	-1.04671	0.000177822	Down	1.88655	9.29271e-07	0.119578	0.750094	593.277	768.614	NA	NA	NA	NA	C0473
34	C0456	1.81314	8.40819e-07	-1.00933	0.00159661	Down	1.80186	0.000112445	0.0600738	1.01938	298.162	172.853	NA	NA	NA	NA	C0456
35	C1709	1.81177	4.68946e-07	-1.05405	8.20723e-05	Down	1.86654	3.38409e-06	0.465672	0.772956	256.155	300.518	NA	NA	NA	NA	C1709
36	C1179	1.81145	5.94165e-07	-1.06705	0.00330985	Down	2.02287	7.94794e-06	0.228296	0.973471	309.178	322.115	NA	NA	NA	NA	C1179
37	C0919	1.81127	1.363e-06	-1.3813	0.000539447	Down	2.20859	1.36938e-09	0.236829	0.99268	463.236	339.465	Organic acids and derivatives	Carboxylic acids and derivatives	Amino acids, peptides, and analogues	Phenylalanine and derivatives	Tirofiban
38	C0136	1.80332	4.24855e-07	-1.07439	0.00062173	Down	1.89634	8.00067e-08	0.123743	0.798684	1142.73	770.262	Organic acids and derivatives	Carboxylic acids and derivatives	Amino acids, peptides, and analogues	Peptides	MS 681c
39	C0789	1.80231	5.36178e-07	-1.13583	0.000889132	Down	1.97775	2.16592e-08	0.148447	0.876797	1129.73	741.437	Lipids and lipid-like molecules	Prenol lipids	Sesquiterpenoids	Sesquiterpenoids	CNP0442638
40	C0508	1.7912	3.09513e-07	-1.11456	0.000773844	Down	1.85664	1.7996e-06	0.215849	0.949404	1114.7	644.861	Organic acids and derivatives	Peptidomimetics	Depsipeptides	Cyclic depsipeptides	UNPD92350
41	C1929	1.78241	6.69924e-07	-1.3695	0.0150011	Down	1.81585	5.97991e-05	0.0710417	1.29683	1150.7	668.741	NA	NA	NA	NA	C1929
42	C3768	1.77464	2.48321e-06	-1.52791	0.0218919	Down	1.83398	0.004087	0.156514	1.97839	483.431	632.507	Lipids and lipid-like molecules	Fatty Acyls	Fatty alcohols	Long-chain fatty alcohols	SNF 4794-9
43	C1564	1.76948	1.04558e-07	-1.00023	0.0334681	Down	1.82529	0.00444234	0.222534	1.64189	431.312	333.147	NA	NA	NA	NA	C1564
44	C2194	1.76483	1.72549e-05	-1.51882	0.00179271	Down	1.83238	6.20214e-06	0.385038	1.16145	553.184	393.298	NA	NA	NA	NA	C2194
45	C0501	1.76275	3.42754e-07	-1.09698	0.000382816	Down	1.85677	2.6523e-06	0.297011	0.891221	1100.68	599.1	Phenylpropanoids and polyketides	Macrolides and analogues	unassigned	Macrolides and analogues	UNPD205473
46	C2052	1.74947	5.00379e-06	-1.20677	0.000627094	Down	2.16453	8.94338e-11	0.175421	0.828832	479.226	331.344	NA	NA	NA	NA	C2052
47	C2784	1.73966	6.63249e-07	-1.20367	0.00387522	Down	1.78352	5.5906e-05	0.26316	1.21044	310.238	335.755	NA	NA	NA	NA	C2784
48	C0851	1.73664	6.63249e-07	-1.05578	0.00105141	Down	1.76057	1.30339e-06	0.26683	0.85418	1122.66	633.54	NA	NA	NA	NA	C0851
49	C0842	1.73256	1.6501e-06	-1.05354	0.00124493	Down	1.84049	5.38305e-07	0.223211	0.819555	1122.67	669.199	NA	NA	NA	NA	C0842
50	C2116	1.73136	2.66565e-06	-1.25918	0.0090709	Down	1.82083	1.12664e-05	0.318822	1.20887	318.168	412.767	NA	NA	NA	NA	C2116
51	C1382	1.72955	2.09557e-06	-1.07442	0.000565633	Down	1.83152	5.70769e-08	0.0918193	0.792376	1148.68	727.841	NA	NA	NA	NA	C1382
52	C0165	1.72418	1.41098e-06	-1.08265	0.00146105	Down	1.83224	2.07851e-06	0.146867	0.918042	1038.68	759.865	Organoheterocyclic compounds	Naphthopyrans	unassigned	Naphthopyrans	33-amino-44-ethyl-2''-(1-hydroxycyclopentyl)-28-(hydroxymethyl)-11-methoxy-7-(2-methylpropyl)dispiro[23,46-dioxa-32,34-diazoctacyclo[38.2.2.1?,??.1??,??.1??,??.0?,?.0??,??.0??,??]heptatetracontane-36,1'-cyclopentane-2',4''-oxan]-4,6,8,10(47),11,13,18,20,22(45),32,41-undecaene-6,16,21,38-tetrol
53	C3734	1.72086	2.57259e-06	-1.05976	0.000963641	Down	1.85848	3.89479e-07	0.104407	0.865246	1120.69	667.092	NA	NA	NA	NA	C3734
54	C2559	1.71463	1.5215e-06	-1.05344	0.000741457	Down	1.76028	3.91707e-06	0.0787428	0.86	1100.68	678.49	NA	NA	NA	NA	C2559
55	C2460	1.7137	2.04316e-06	-1.06795	0.000399106	Down	1.82625	7.86802e-07	0.0812114	0.835327	871.473	470.487	NA	NA	NA	NA	C2460
56	C1090	1.7118	4.08902e-06	-1.1081	0.000955515	Down	1.82887	3.7566e-08	0.119641	0.817399	1164.72	604.199	NA	NA	NA	NA	C1090
57	C0843	1.71173	2.03371e-06	-1.01184	0.0012454	Down	1.8559	3.8966e-07	0.130166	0.815422	1106.67	693.128	NA	NA	NA	NA	C0843
58	C1561	1.70605	6.02935e-06	1.22776	4.36365e-05	Up	1.94923	5.98879e-05	0.524742	0.798052	625.237	313.58	NA	NA	NA	NA	C1561
59	C2437	1.70219	5.94165e-07	1.22003	0.000179944	Up	1.43057	0.00504024	0.450905	0.911196	368.316	757.522	NA	NA	NA	NA	C2437
60	C3697	1.70111	1.20039e-06	1.02807	1.61096e-05	Up	1.69475	7.63575e-05	0.276166	0.655019	1045.61	598.942	NA	NA	NA	NA	C3697
61	C3292	1.68937	9.96959e-07	2.01834	2.85727e-05	Up	1.37545	0.00450303	0.675572	1.292	512.175	189.119	NA	NA	NA	NA	C3292
62	C1100	1.68252	2.07735e-06	-1.04619	0.00315192	Down	1.75082	3.32059e-06	0.27675	0.945757	1122.66	646.634	NA	NA	NA	NA	C1100
63	C1467	1.67723	7.97794e-06	-1.37704	0.0229253	Down	1.73695	0.0167482	0.164128	2.00025	497.446	647.438	NA	NA	NA	NA	C1467
64	C3614	1.67622	1.8753e-05	-1.48433	0.00373415	Down	1.6134	0.000106394	0.195294	1.23551	561.339	533.961	NA	NA	NA	NA	C3614
65	C2570	1.66764	2.58677e-06	-1.03273	0.00190083	Down	1.749	8.19574e-06	0.251405	0.885922	1122.66	638.449	NA	NA	NA	NA	C2570
66	C0935	1.61926	2.11902e-05	-1.0657	0.0105329	Down	1.52624	0.00176637	0.277354	1.1615	367.208	425.908	NA	NA	NA	NA	20-Carboxy-leukotriene B4
67	C2613	1.5938	1.18303e-05	-1.14366	0.00179814	Down	1.57103	0.000217817	0.57941	1.04306	261.187	35.5075	NA	NA	NA	NA	C2613
68	C2956	1.59322	3.30816e-05	-1.08042	0.00980719	Down	1.59447	0.00726036	0.088044	1.28709	311.222	432.589	Lipids and lipid-like molecules	Fatty Acyls	Lineolic acids and derivatives	Lineolic acids and derivatives	13(S)-Hydroperoxylinolenic acid;(13S)-Hydroperoxy-cis-9,15-trans-11-octadecatrienoic acid;(13S)-HPLA
69	C2575	1.58612	6.31796e-06	-1.0228	0.0224301	Down	1.69011	0.000312062	0.137769	1.24236	1136.68	633.315	NA	NA	NA	NA	C2575
70	C1578	1.58512	1.18303e-05	-1.02681	0.000603545	Down	1.99835	1.78132e-09	0.177083	0.772176	461.215	358.935	NA	NA	NA	NA	C1578
71	C0472	1.584	1.07725e-05	-1.0843	0.000741457	Down	1.54545	3.36575e-07	0.130294	0.834242	1165.73	775.675	NA	NA	NA	NA	C0472
72	C2457	1.57731	4.71391e-05	-1.30429	0.0227179	Down	1.58349	0.00242021	0.204707	1.62489	595.345	463.972	NA	NA	NA	NA	C2457
73	C1471	1.56652	1.73308e-05	-1.17196	0.00668317	Down	1.60406	0.00333357	0.283637	1.38177	498.431	660.265	NA	NA	NA	NA	C1471
74	C2286	1.55818	6.02661e-05	-1.02934	0.0030935	Down	1.82379	8.93325e-08	0.288708	0.83161	481.242	307.113	NA	NA	NA	NA	C2286
75	C1710	1.55538	3.36643e-05	-1.03507	0.00518871	Down	1.76567	7.94794e-06	0.409088	0.942049	374.254	298.781	NA	NA	NA	NA	C1710
76	C3604	1.50419	5.47252e-05	-1.19073	0.0340777	Down	1.50638	0.00619051	0.282228	1.49452	561.339	540.275	NA	NA	NA	NA	C3604
77	C3656	1.45124	5.34567e-05	-1.0764	0.00360177	Down	1.40566	0.000354187	0.241245	0.967328	563.355	566.745	NA	NA	NA	NA	C3656
78	C1624	1.45083	0.000141713	-1.23651	0.0465682	Down	1.47346	0.0078193	0.273766	1.69814	579.352	449.776	NA	NA	NA	NA	C1624
79	C3606	1.44791	0.000115482	-1.11894	0.0108553	Down	1.62709	0.000169498	0.162642	1.13092	577.333	543.319	Organoheterocyclic compounds	Tetrapyrroles and derivatives	Bilirubins	Bilirubins	Mesobilirubinogen
80	C0303	1.44482	6.62395e-05	-1.00998	0.000717775	Down	1.40444	0.00111684	0.43315	0.855774	241.573	219.984	NA	NA	NA	NA	C0303
81	C3518	1.42744	0.000244219	-1.55456	0.0242576	Down	1.43378	0.00150863	0.0923258	1.71084	579.35	456.476	NA	NA	NA	NA	C3518
82	C3101	1.42569	0.000271541	-1.20413	0.00664014	Down	1.52655	7.43327e-05	0.363031	1.04368	180.102	135.226	NA	NA	NA	NA	C3101
83	C1783	1.4092	0.000110625	-1.01141	0.00197388	Down	1.32506	0.00333042	0.481992	0.905677	241.573	227.603	NA	NA	NA	NA	C1783
84	C3061	1.40331	0.000463165	-1.101	0.0478657	Down	1.57846	0.00257338	0.261694	1.4886	611.34	392.277	Lipids and lipid-like molecules	Steroids and steroid derivatives	Steroid lactones	Cardenolide glycosides and derivatives	Cardenolide N-4
85	C3498	1.39177	0.000202996	1.0009	0.000881865	Up	1.65409	0.000680808	0.568194	0.940733	506.457	757.62	NA	NA	NA	NA	C3498
86	C2907	1.38644	0.000172634	-1.00204	0.00329516	Down	1.4059	0.00117188	0.3066	1.03501	656.25	409.721	NA	NA	NA	NA	C2907
87	C3541	1.38253	0.000292276	-1.29313	0.0444304	Down	1.40035	0.00744424	0.211051	1.74237	595.345	472.026	NA	NA	NA	NA	C3541
88	C2136	1.37761	0.000381158	-1.16264	0.0212196	Down	1.36464	0.00354897	0.250383	1.34947	563.355	441.13	NA	NA	NA	NA	C2136
89	C2889	1.35772	0.00159736	-1.27749	0.00557471	Down	1.48916	1.05935e-05	0.378438	1.18947	448.176	343.685	NA	NA	NA	NA	C2889
90	C3175	1.35056	0.00162078	-1.23392	0.00533961	Down	1.44256	1.51051e-05	0.334622	1.08612	434.16	302.572	NA	NA	NA	NA	C3175
91	C3203	1.33971	0.001334	-1.26519	0.0156548	Down	1.45978	7.9439e-05	0.451215	1.21715	464.171	296.464	NA	NA	NA	NA	C3203
92	C1663	1.32364	0.000481274	-1.04378	0.00874428	Down	1.25865	0.0037324	0.439408	1.04327	194.081	148.791	NA	NA	NA	NA	C1663
93	C2333	1.30723	0.00152251	-1.24555	0.0321099	Down	1.07038	0.0216036	0.388591	1.37475	419.153	191.809	NA	NA	NA	NA	C2333
94	C3705	1.28012	0.00187099	-1.00689	0.0486292	Down	1.28118	0.00176637	0.0429792	1.41275	349.235	617.951	NA	NA	NA	NA	C3705
95	C2861	1.27062	0.00277505	-1.2337	0.0174298	Down	1.36229	0.000169498	0.456769	1.19572	448.176	337.451	NA	NA	NA	NA	C2861
96	C0681	1.24734	0.000690022	-1.08289	0.000222897	Down	1.51453	1.70927e-07	0.306371	0.73756	728.399	359.372	Phenylpropanoids and polyketides	Macrolactams	unassigned	Macrolactams	Dihydromaltophilin
97	C2170	1.24168	0.00382395	-1.1699	0.019976	Down	1.27605	0.000915172	0.410351	1.25528	432.18	365.239	Organoheterocyclic compounds	Diazines	Pyrimidines and pyrimidine derivatives	Bipyrimidines and oligopyrimidines	"5-[6-(3-methoxyoxetan-3-yl)-7-methyl-4-morpholin-4-ylthieno[3,2-d]pyrimidin-2-yl]pyrimidin-2-amine"
98	C1425	1.23911	0.000932668	-1.06688	0.00731237	Down	1.20832	0.00163422	0.232918	1.09837	547.36	554.606	NA	NA	NA	NA	C1425
99	C1607	1.0214	0.0162573	-1.11787	0.0144401	Down	1.03799	0.00102468	0.28933	1.18749	430.165	409.84	Organic oxygen compounds	Organooxygen compounds	Carbonyl compounds	Alkyl-phenylketones	6-[5-(prop-2-en-1-yl)-1H-1,2,3,4-tetrazol-1-yl]-hexahydrofuro[3,2-b]furan-3-yl N-(4-acetylphenyl)carbamate

## Sheet: MIC
	Metabolite	PLS-DA VIP	p_val(PLS-DA)	Log2FC	p_val(Log2FC)	Regulation	Repeatability	CV	mz	rt(s)	superclass	class	subclass.1	direct.parent	RC.ann
1	C0985	3.43606	0.00354698	-1.79456	0.0329813	Down	0.663413	1.54911	760.26	305.246	NA	NA	NA	NA	C0985
2	C0902	3.3157	0.00253486	-1.10952	0.0462911	Down	0.560376	1.37506	258.084	313.97	NA	NA	NA	NA	C0902
3	C0046	3.29125	0.00228549	-1.30209	0.024993	Down	0.74382	1.3903	837.259	289.207	NA	NA	NA	NA	CNP0444097
4	C1766	3.27137	0.00257835	-1.03373	0.0438814	Down	0.547984	1.15208	743.181	240.16	Phenylpropanoids and polyketides	Stilbenes	Stilbene glycosides	Stilbene glycosides	Piceatannol 4'-galloylglucoside
5	C0997	3.22102	0.00157844	-1.20405	0.0158622	Down	0.680834	1.31744	691.185	280.802	Phenylpropanoids and polyketides	Flavonoids	Flavonoid glycosides	Flavonoid O-glycosides	6-{2-[5-(2,4-dihydroxyphenyl)-6-(5-hydroxy-2,2-dimethyl-2H-chromene-6-carbonyl)-3-methylcyclohex-2-en-1-yl]-4-[(2E)-3-(2,4-dihydroxyphenyl)prop-2-enoyl]-3-hydroxyphenoxy}-3,4,5-trihydroxyoxane-2-carboxylic acid
6	C3228	3.20198	0.000738805	1.11895	0.000587249	Up	0.321191	0.877948	612.17	284.069	NA	NA	NA	NA	C3228
7	C0079	3.13846	0.00303607	-1.0326	0.0468395	Down	0.657776	1.29802	419.132	318.682	Benzenoids	Anthracenes	unassigned	Anthracenes	Aloin
8	C0004	3.13297	0.00200933	-1.13505	0.0167067	Down	0.71898	1.26099	875.238	278.156	Organic oxygen compounds	Organooxygen compounds	Carbohydrates and carbohydrate conjugates	O-glycosyl compounds	Furaneol 4-(6-malonylglucoside)
9	C0007	3.11175	0.00453857	-1.27669	0.0373106	Down	0.769737	1.39315	1126.36	331.889	Lipids and lipid-like molecules	Prenol lipids	Terpene glycosides	Iridoid O-glycosides	UNPD164840
10	C0107	3.06826	0.00341995	-1.2873	0.0226464	Down	0.74945	1.33518	257.081	331.047	Phenylpropanoids and polyketides	Flavonoids	Biflavonoids and polyflavonoids	Biflavonoids and polyflavonoids	Mahuannin D
11	C0686	3.05715	0.00450505	-1.03878	0.0293084	Down	0.689203	1.22412	377.099	342.197	Organic oxygen compounds	Organooxygen compounds	Carbohydrates and carbohydrate conjugates	N-acyl-alpha-hexosamines	UNPD99487
12	C0006	3.03097	0.00410405	-1.19531	0.0250238	Down	0.774085	1.29016	691.203	338.292	Phenylpropanoids and polyketides	2-arylbenzofuran flavonoids	unassigned	2-arylbenzofuran flavonoids	Daphnodorin J;(2S)-[3,4,8,9-Tetrahydro-5-hydroxy-2,8-bis(4-hydroxyphenyl)-2H-furo[2,3-h]-1-benzopyran-9-yl](2,4,6-trihydroxyphenyl)methanone
13	C1288	2.71188	0.00822208	-1.02753	0.0475462	Down	0.63386	1.69629	273.076	265.408	Phenylpropanoids and polyketides	Flavonoids	Flavans	Flavanones	Naringenin
14	C0465	2.67787	0.0043594	1.11548	0.00885006	Up	0.586276	1.09002	423.127	236.501	NA	NA	NA	NA	C0465
15	C2871	2.12941	0.0171662	1.35529	0.009207	Up	0.511336	1.48091	547.361	344.112	NA	NA	NA	NA	C2871
16	C2870	1.93888	0.0385932	1.24215	0.0236557	Up	0.595848	1.42341	547.361	350.483	NA	NA	NA	NA	C2870

## Sheet: Pericarp color
	Metabolite	PLS-DA VIP	p_val(PLS-DA)	Log2FC	p_val(Log2FC)	Regulation	Repeatability	CV	mz	rt(s)	superclass	class	subclass.1	direct.parent	RC.ann
1	C1672	3.50573	1.59821e-58	3.45149	2.11217e-52	Up	0.469887	0.950844	257.081	250.873	NA	NA	NA	NA	C1672
2	C1566	3.39737	9.15664e-50	2.96676	6.03417e-47	Up	0.594464	0.969028	705.183	333.336	NA	NA	NA	NA	C1566
3	C0059	3.36028	1.49376e-46	4.3071	1.5907e-44	Up	0.72718	1.2002	705.177	353.875	Organic oxygen compounds	Organooxygen compounds	Carbohydrates and carbohydrate conjugates	O-glycosyl compounds	beta-D-Galp3S-(1->4)-beta-D-Glcp
4	C0731	3.35018	1.1429e-45	2.45216	1.35501e-49	Up	0.538565	0.840324	419.132	263.426	Phenylpropanoids and polyketides	Coumarins and derivatives	unassigned	Coumarins and derivatives	Trichodermamide A;(+)-Trichodermamide A
5	C0982	3.30199	5.87105e-43	2.26447	1.32817e-41	Up	0.413514	0.826513	419.132	258.086	NA	NA	NA	NA	C0982
6	C0997	3.29679	5.66106e-46	4.1546	6.82372e-34	Up	0.680834	1.31744	691.185	280.802	Phenylpropanoids and polyketides	Flavonoids	Flavonoid glycosides	Flavonoid O-glycosides	6-{2-[5-(2,4-dihydroxyphenyl)-6-(5-hydroxy-2,2-dimethyl-2H-chromene-6-carbonyl)-3-methylcyclohex-2-en-1-yl]-4-[(2E)-3-(2,4-dihydroxyphenyl)prop-2-enoyl]-3-hydroxyphenoxy}-3,4,5-trihydroxyoxane-2-carboxylic acid
7	C1175	3.28872	2.55737e-44	2.0848	8.18043e-45	Up	0.426953	0.771566	1125.32	322.846	Phenylpropanoids and polyketides	Flavonoids	Flavonoid glycosides	Flavonoid-7-O-glycosides	Isovitexin 7-(6'''-sinapoylglucoside) 4'-glucoside
8	C0004	3.28237	4.91924e-44	3.85282	3.20653e-36	Up	0.71898	1.26099	875.238	278.156	Organic oxygen compounds	Organooxygen compounds	Carbohydrates and carbohydrate conjugates	O-glycosyl compounds	Furaneol 4-(6-malonylglucoside)
9	C1300	3.2784	6.8393e-42	2.8364	7.82303e-35	Up	0.528512	1.06342	273.076	259.573	NA	NA	NA	NA	C1300
10	C1288	3.27829	3.42665e-43	3.73443	1.33727e-18	Up	0.63386	1.69629	273.076	265.408	Phenylpropanoids and polyketides	Flavonoids	Flavans	Flavanones	Naringenin
11	C0977	3.25196	1.9396e-37	-2.64338	4.43223e-37	Down	0.562366	1.00297	521.246	268.672	NA	NA	NA	NA	C0977
12	C2072	3.2394	1.22699e-38	1.79487	1.20808e-51	Up	0.471484	0.665219	1123.31	349.482	NA	NA	NA	NA	C2072
13	C0107	3.23803	1.50754e-41	3.9355	3.73203e-34	Up	0.74945	1.33518	257.081	331.047	Phenylpropanoids and polyketides	Flavonoids	Biflavonoids and polyflavonoids	Biflavonoids and polyflavonoids	Mahuannin D
14	C3239	3.21101	1.35273e-36	1.57388	2.11217e-52	Up	0.495332	0.603708	1124.31	280.699	NA	NA	NA	NA	C3239
15	C0340	3.19862	8.68762e-38	1.63628	8.99874e-43	Up	0.423721	0.658048	1123.31	330.451	NA	NA	NA	NA	C0340
16	C1310	3.19247	1.57237e-37	1.80326	4.05095e-39	Up	0.440855	0.732963	435.126	277.803	NA	NA	NA	NA	C1310
17	C1556	3.18705	1.22699e-38	1.77726	4.7418e-41	Up	0.396069	0.713315	1125.32	312.359	Phenylpropanoids and polyketides	Flavonoids	Flavonoid glycosides	Flavonoid-7-O-glycosides	Isovitexin 7-(6'''-sinapoylglucoside) 4'-glucoside
18	C0905	3.18443	5.28001e-34	2.45205	1.35501e-49	Up	0.648198	0.888429	713.185	331.289	NA	NA	NA	NA	C0905
19	C0232	3.17924	2.42917e-40	3.1209	6.82372e-34	Up	0.576546	1.16125	419.132	269.115	Benzenoids	Anthracenes	unassigned	Anthracenes	Aloin
20	C0275	3.17893	5.86603e-39	3.81633	9.36992e-28	Up	0.676384	1.45175	257.081	315.789	NA	NA	NA	NA	C0275
21	C3240	3.16305	5.07829e-35	3.00148	2.94912e-26	Up	0.328731	1.16996	273.075	273.827	NA	NA	NA	NA	C3240
22	C2040	3.15785	9.7683e-37	1.99358	2.17315e-31	Up	0.381249	0.859498	1123.31	322.851	NA	NA	NA	NA	C2040
23	C0046	3.15754	1.58011e-40	3.87542	4.62555e-31	Up	0.74382	1.3903	837.259	289.207	NA	NA	NA	NA	CNP0444097
24	C0006	3.15586	1.06641e-36	3.61692	2.8012e-35	Up	0.774085	1.29016	691.203	338.292	Phenylpropanoids and polyketides	2-arylbenzofuran flavonoids	unassigned	2-arylbenzofuran flavonoids	Daphnodorin J;(2S)-[3,4,8,9-Tetrahydro-5-hydroxy-2,8-bis(4-hydroxyphenyl)-2H-furo[2,3-h]-1-benzopyran-9-yl](2,4,6-trihydroxyphenyl)methanone
25	C1012	3.15578	1.22699e-38	1.79373	1.5907e-44	Up	0.515586	0.710109	257.082	227.082	NA	NA	NA	NA	C1012
26	C1701	3.13737	2.40646e-32	-2.66287	8.73766e-32	Down	0.474815	1.05128	520.242	256.749	NA	NA	NA	NA	C1701
27	C2268	3.13729	1.84178e-33	-2.99315	1.70694e-32	Down	0.559865	1.13348	520.242	263.61	NA	NA	NA	NA	C2268
28	C0106	3.13536	3.11133e-34	3.08504	5.33906e-32	Up	0.636132	1.20165	707.198	318.547	Phenylpropanoids and polyketides	Flavonoids	Biflavonoids and polyflavonoids	Biflavonoids and polyflavonoids	(2S,2''S,3S,3''R,4S)-3,4',5,7-Tetrahydroxyflavan(2->7,4->8)-3,4',5,7-tetrahydroxyflavan
29	C2281	3.12891	1.00137e-36	2.06415	9.58228e-36	Up	0.578119	0.875143	545.145	263.178	NA	NA	NA	NA	C2281
30	C1868	3.11972	4.48981e-36	4.50939	4.37333e-27	Up	0.791896	1.56922	419.113	537.882	NA	NA	NA	NA	C1868
31	C3143	3.11774	2.56605e-35	2.36167	3.28156e-32	Up	0.531205	0.999826	435.127	265.284	NA	NA	NA	NA	Buddlejoside A13
32	C1164	3.10702	1.65546e-34	1.68013	1.99445e-41	Up	0.463581	0.689856	597.161	310.695	NA	NA	NA	NA	C1164
33	C0299	3.08788	4.96504e-33	2.10547	6.93969e-45	Up	0.560137	0.807133	565.156	241.706	Phenylpropanoids and polyketides	Flavonoids	Flavonoid glycosides	Flavonoid-7-O-glycosides	Apiin
34	C0998	3.07725	2.56605e-35	3.33836	4.37156e-32	Up	0.737527	1.28363	837.26	279.877	Organic acids and derivatives	Carboxylic acids and derivatives	Hexacarboxylic acids and derivatives	Hexacarboxylic acids and derivatives	UNPD164729
35	C0926	3.05936	3.6794e-33	3.84743	5.47663e-30	Up	0.78155	1.4235	507.118	408.78	Phenylpropanoids and polyketides	Flavonoids	O-methylated flavonoids	8-O-methylated flavonoids	Nobiletin
36	C0533	3.03488	1.26302e-32	2.30299	2.45607e-34	Up	0.535064	0.959598	853.255	326.496	NA	NA	NA	NA	C0533
37	C1767	3.03018	1.23323e-29	2.4372	3.07697e-38	Up	0.687554	0.990602	565.156	245.611	Phenylpropanoids and polyketides	Isoflavonoids	Isoflavonoid O-glycosides	Isoflavonoid O-glycosides	6''-O-Malonylwistin
38	C0686	3.02714	5.11738e-33	3.1083	1.11962e-32	Up	0.689203	1.22412	377.099	342.197	Organic oxygen compounds	Organooxygen compounds	Carbohydrates and carbohydrate conjugates	N-acyl-alpha-hexosamines	UNPD99487
39	C0986	3.02419	2.71331e-31	1.33959	1.8397e-38	Up	0.364982	0.579376	1123.31	306.344	NA	NA	NA	NA	C0986
40	C1734	3.02355	3.31671e-32	1.35492	7.33585e-42	Up	0.453702	0.601762	851.241	282.617	NA	NA	NA	NA	C1734
41	C2280	3.00875	6.11743e-33	2.06713	3.17038e-30	Up	0.447728	0.914237	837.259	261.675	NA	NA	NA	NA	C2280
42	C0079	3.00495	2.92704e-32	3.14526	6.49501e-29	Up	0.657776	1.29802	419.132	318.682	Benzenoids	Anthracenes	unassigned	Anthracenes	Aloin
43	C3325	3.00355	2.68931e-27	2.44182	7.30116e-41	Up	0.651686	0.951717	565.166	249.296	NA	NA	NA	NA	C3325
44	C1296	2.99544	3.24203e-32	1.99893	1.29958e-29	Up	0.478062	0.927015	837.258	254.958	NA	NA	NA	NA	C1296
45	C0117	2.99201	2.88566e-33	2.69081	5.34125e-27	Up	0.567586	1.20057	419.131	296.249	NA	NA	NA	NA	CNP0447698
46	C0900	2.97302	7.41366e-29	1.69501	3.56426e-27	Up	0.412749	0.82391	1139.3	313.759	NA	NA	NA	NA	C0900
47	C0589	2.96051	1.43703e-32	1.69886	2.58866e-31	Up	0.387434	0.766959	906.168	278.203	NA	NA	NA	NA	C0589
48	C3114	2.95436	5.89544e-28	1.81279	1.02767e-25	Up	0.25056	0.836231	853.254	252.697	NA	NA	NA	NA	C3114
49	C0007	2.948	2.87112e-30	3.49844	3.32664e-29	Up	0.769737	1.39315	1126.36	331.889	Lipids and lipid-like molecules	Prenol lipids	Terpene glycosides	Iridoid O-glycosides	UNPD164840
50	C2772	2.93511	2.66149e-31	1.80804	3.92541e-27	Up	0.432019	0.878198	853.254	317.035	NA	NA	NA	NA	C2772
51	C2085	2.93444	1.82216e-27	2.03642	2.58186e-34	Up	0.55203	0.886627	703.168	365.688	NA	NA	NA	NA	C2085
52	C3248	2.9296	8.76603e-25	-1.74576	1.2529e-26	Down	0.45938	0.836305	520.242	276.469	NA	NA	NA	NA	C3248
53	C0608	2.9295	1.02765e-27	3.46965	3.92765e-27	Up	0.650328	1.37541	363.069	207.19	Phenylpropanoids and polyketides	Isoflavonoids	Isoflavonoid O-glycosides	Isoflavonoid O-glycosides	Genistin
54	C0988	2.92812	1.10227e-28	1.8391	6.96121e-35	Up	0.592637	0.827071	179.034	293.877	Phenylpropanoids and polyketides	Coumarins and derivatives	Hydroxycoumarins	6,7-dihydroxycoumarins	Aesculetin
55	C0065	2.92682	7.09136e-31	2.65886	2.68364e-30	Up	0.70241	1.16503	837.26	274.085	Organoheterocyclic compounds	Diazanaphthalenes	Benzodiazines	Phenazines and derivatives	(1R,10aS)-1,4,10,10a-tetrahydrophenazine-1,6-dicarboxylate
56	C0902	2.92678	4.8265e-30	2.91464	4.18339e-22	Up	0.560376	1.37506	258.084	313.97	NA	NA	NA	NA	C0902
57	C0685	2.92379	1.08013e-28	4.44734	4.82117e-26	Up	0.796567	1.59631	925.226	342.399	NA	NA	NA	NA	C0685
58	C3150	2.90434	2.57061e-25	-1.49643	1.70696e-21	Down	0.297766	0.771668	490.231	260.26	NA	NA	NA	NA	C3150
59	C0339	2.89775	1.59597e-27	3.45318	4.22067e-25	Up	0.567988	1.41044	419.132	310.251	Lipids and lipid-like molecules	Prenol lipids	Terpene glycosides	Terpene glycosides	UNPD107252
60	C0985	2.8659	2.00433e-27	3.46866	2.56679e-21	Up	0.663413	1.54911	760.26	305.246	NA	NA	NA	NA	C0985
61	C0219	2.8576	7.02825e-28	2.33757	1.50487e-33	Up	0.684017	1.04271	1131.31	338.191	Organoheterocyclic compounds	Naphthopyrans	Naphthopyranones	Naphthopyranones	Aurasperone A
62	C0537	2.85694	1.84467e-27	2.9629	3.61797e-26	Up	0.648793	1.31368	837.241	355.608	Phenylpropanoids and polyketides	Macrolactams	unassigned	Macrolactams	19-cyclopentyl-2,35,36-trihydroxy-27-(4-hydroxy-1H-indol-3-yl)-23-methoxy-4,28,31,32-tetraoxa-15-azaheptacyclo[16.13.4.1?,??.1??,??.0?,??.0??,??.0??,??]heptatriaconta-8(13),9,11,18(35),19,21,23,25,33-nonaen-5-yne-17,37-dione
63	C2360	2.84406	3.44798e-23	-1.90634	1.10597e-26	Down	0.441461	0.882582	506.226	241.071	NA	NA	NA	NA	C2360
64	C3502	2.84327	9.36741e-26	4.12742	3.05905e-24	Up	0.785599	1.63217	485.088	457.267	Phenylpropanoids and polyketides	Tannins	unassigned	Tannins	1,6-Digalloyl-beta-D-glucopyranose
65	C3351	2.8417	1.629e-25	2.18373	4.31001e-29	Up	0.634573	1.03068	565.156	230.735	NA	NA	NA	NA	C3351
66	C1720	2.83978	1.07313e-25	1.50564	4.67993e-33	Up	0.488717	0.70872	719.163	299.308	NA	NA	NA	NA	C1720
67	C1559	2.83833	5.96283e-27	2.04597	3.39062e-26	Up	0.500094	0.997219	273.076	315.375	NA	NA	NA	NA	C1559
68	C0910	2.82969	5.91374e-26	3.06984	1.8073e-30	Up	0.74629	1.27004	581.165	350.292	Benzenoids	Benzene and substituted derivatives	Toluenes	P-toluenesulfonamides	6-(4-methylbenzenesulfonamido)-hexahydrofuro[3,2-b]furan-3-yl N-phenylcarbamate
69	C1192	2.82729	1.26323e-24	1.7684	1.77337e-31	Up	0.504173	0.822911	1139.3	339.447	NA	NA	NA	NA	C1192
70	C3182	2.817	2.11133e-26	1.60104	9.25522e-30	Up	0.593782	1.05825	675.202	306.502	NA	NA	NA	NA	C3182
71	C0465	2.81416	1.73303e-22	-2.16424	9.80921e-23	Down	0.586276	1.09002	423.127	236.501	NA	NA	NA	NA	C0465
72	C2055	2.8062	1.37532e-25	2.83164	2.95267e-25	Up	0.582369	1.28692	1127.36	333.599	NA	NA	NA	NA	C2055
73	C0341	2.80092	1.85834e-25	2.48327	1.46894e-25	Up	0.48384	1.1581	420.131	345.185	Organic oxygen compounds	Organooxygen compounds	Carbohydrates and carbohydrate conjugates	Glycosylamines	Cis-zeatin-7-N-glucoside
74	C1358	2.78871	4.74464e-23	2.02774	1.50487e-33	Up	0.479747	0.874664	417.118	221.275	Phenylpropanoids and polyketides	Isoflavonoids	Isoflavonoid O-glycosides	Isoflavonoid O-glycosides	Daidzin
75	C0233	2.78758	1.8234e-25	3.12333	8.70344e-22	Up	0.568346	1.4538	419.131	301.115	NA	NA	NA	NA	UNPD15886
76	C1176	2.7777	6.9433e-25	1.43141	6.19703e-34	Up	0.55737	0.69962	1147.3	327.712	NA	NA	NA	NA	C1176
77	C1766	2.77609	8.9192e-26	2.33945	1.63839e-24	Up	0.547984	1.15208	743.181	240.16	Phenylpropanoids and polyketides	Stilbenes	Stilbene glycosides	Stilbene glycosides	Piceatannol 4'-galloylglucoside
78	C0021	2.76519	2.93546e-24	3.7048	5.00589e-24	Up	0.70503	1.54008	837.259	325.743	Benzenoids	Benzene and substituted derivatives	Benzoic acids and derivatives	Galloyl esters	locoracemoside C
79	C2190	2.74798	4.80912e-24	2.54483	8.92131e-19	Up	0.373958	1.3059	257.081	383.55	NA	NA	NA	NA	C2190
80	C0584	2.73821	1.36129e-23	2.55341	1.52773e-28	Up	0.746471	1.18891	669.161	305.227	Benzenoids	Perylenequinones	unassigned	Perylenequinones	Protohypericin
81	C0082	2.73245	1.67137e-24	2.46517	1.57076e-24	Up	0.650934	1.2312	258.084	296.026	Phenylpropanoids and polyketides	Isoflavonoids	Furanoisoflavonoids	Pterocarpans	3,4,5-trihydroxy-2-[hydroxy(methylamino)methyl]-6-{[3-(3-hydroxyphenyl)-14,15-dimethoxy-8,17-dioxatetracyclo[8.7.0.0?,?.0??,??]heptadeca-2,4,6,11(16),12,14-hexaen-5-yl]oxy}oxane-2-carboxylic acid
82	C3171	2.73069	3.73858e-23	1.48949	2.4742e-19	Up	0.328341	0.856395	854.258	262.179	NA	NA	NA	NA	C3171
83	C0278	2.73067	8.41034e-23	1.19254	2.87588e-25	Up	0.328875	0.631232	790.124	338.471	NA	NA	NA	NA	C0278
84	C2354	2.71247	4.37113e-21	1.6969	3.06304e-32	Up	0.562019	0.799542	1139.3	245.319	NA	NA	NA	NA	C2354
85	C1586	2.71135	7.32197e-22	2.42408	5.18991e-29	Up	0.610087	1.09915	717.147	344.527	NA	NA	NA	NA	C1586
86	C0160	2.70086	3.84946e-23	3.22957	7.63338e-23	Up	0.747	1.49818	1109.33	279.743	Phenylpropanoids and polyketides	Flavonoids	Flavonoid glycosides	Flavonoid-3-O-glycosides	UNPD229035
87	C1303	2.69542	3.64631e-21	1.81606	9.54119e-24	Up	0.541493	0.974119	1139.3	302.259	NA	NA	NA	NA	C1303
88	C3236	2.69166	8.13454e-21	-1.67514	7.08185e-24	Down	0.457991	0.860015	400.267	277.899	NA	NA	NA	NA	C3236
89	C2321	2.65644	1.34757e-20	2.00167	3.93874e-24	Up	0.601329	1.04947	865.221	267.769	NA	NA	NA	NA	C2321
90	C3067	2.65123	1.01572e-17	-2.13423	1.42728e-14	Down	0.356773	1.19878	529.35	389.337	NA	NA	NA	NA	C3067
91	C1721	2.64358	5.0945e-22	1.67886	1.73794e-21	Up	0.40005	0.92063	999.3	298.291	NA	NA	NA	NA	C1721
92	C1302	2.63686	9.24102e-21	1.88187	1.7592e-16	Up	0.552878	1.19745	723.193	298.661	NA	NA	NA	NA	C1302
93	C2798	2.61562	1.1137e-21	1.37144	1.57152e-27	Up	0.363439	0.682421	659.271	326.167	NA	NA	NA	NA	C2798
94	C3145	2.61339	1.88896e-19	-2.15942	2.36964e-20	Down	0.556951	1.25678	374.16	268.619	NA	NA	NA	NA	C3145
95	C2275	2.6068	3.23579e-18	-1.2067	6.01598e-25	Down	0.454866	0.635684	388.266	255.488	NA	NA	NA	NA	C2275
96	C1312	2.57359	4.45391e-16	-1.40821	8.44575e-18	Down	0.341608	0.797275	801.279	274.048	NA	NA	NA	NA	C1312
97	C1275	2.57055	2.83692e-19	2.00079	5.08998e-23	Up	0.624579	1.09116	1139.3	250.391	NA	NA	NA	NA	C1275
98	C2909	2.5681	1.22754e-20	2.46603	1.52314e-15	Up	0.38734	1.42972	419.113	412.896	Phenylpropanoids and polyketides	Diarylheptanoids	Linear diarylheptanoids	Linear diarylheptanoids	8-Caffeoyl-3,4-dihydro-5,7-dihydroxy-4-phenylcoumarin
99	C1572	2.56705	2.78393e-19	2.7883	2.40427e-27	Up	0.749284	1.28049	545.144	355.966	NA	NA	NA	NA	C1572
100	C0116	2.56349	2.67077e-19	3.44078	3.8274e-23	Up	0.771265	1.54782	869.25	262.543	Organic acids and derivatives	Carboxylic acids and derivatives	Amino acids, peptides, and analogues	Dipeptides	Antibiotic PA 42702B;Antibiotic TAN 585 A;Antibiotic TAN 585A;Formadicin A
101	C3188	2.55865	1.36161e-18	1.50714	2.81839e-19	Up	0.425528	0.902789	1141.32	305.522	NA	NA	NA	NA	C3188
102	C3190	2.55388	7.52914e-19	1.73353	2.91288e-17	Up	0.518235	1.09997	1141.32	299.024	NA	NA	NA	NA	C3190
103	C2164	2.55025	3.76052e-20	1.9267	2.34178e-17	Up	0.582917	1.23935	925.235	373.261	NA	NA	NA	NA	C2164
104	C0590	2.54969	8.35038e-20	2.89882	3.64944e-20	Up	0.650539	1.4658	1110.33	275.251	Phenylpropanoids and polyketides	Flavonoids	Flavonoid glycosides	Flavonoid-7-O-glucuronides	CNP0446184
105	C2250	2.53895	2.3525e-17	-1.59704	2.35482e-21	Down	0.572942	0.901457	453.137	245.366	NA	NA	NA	NA	C2250
106	C3115	2.53128	3.79542e-18	2.24166	1.03805e-19	Up	0.637805	1.26929	287.055	252.951	NA	NA	NA	NA	C3115
107	C0993	2.53006	1.13063e-17	-1.78807	9.12068e-23	Down	0.581496	0.965083	386.252	281.21	Lipids and lipid-like molecules	Fatty Acyls	Fatty acid esters	Acyl carnitines	O-(13-carboxytridecanoyl)carnitine
108	C2161	2.52718	3.93748e-15	-1.87398	1.6194e-12	Down	0.322154	1.15819	529.35	378.918	NA	NA	NA	NA	C2161
109	C2068	2.50815	2.12411e-16	-1.74218	6.04178e-22	Down	0.47956	0.93659	736.372	328.497	NA	NA	NA	NA	C2068
110	C0974	2.50745	5.65263e-17	-1.52501	7.93943e-24	Down	0.398786	0.793231	506.227	251.052	NA	NA	NA	NA	C0974
111	C2808	2.50251	9.63564e-17	-1.70323	6.00948e-18	Down	0.371609	0.980838	651.319	323.296	NA	NA	NA	NA	C2808
112	C1336	2.49543	7.11695e-18	2.35529	3.52644e-17	Up	0.574008	1.37929	1157.31	240.483	Organoheterocyclic compounds	Thiophenes	Thiophene carboxylic acids and derivatives	Thiophene carboxylic acids and derivatives	protiofate
113	C0306	2.48697	6.30572e-17	-1.62279	6.65694e-25	Down	0.468995	0.827251	492.211	219.129	NA	NA	NA	NA	C0306
114	C1231	2.48392	4.44118e-18	2.1682	1.15643e-21	Up	0.658524	1.20196	689.187	376.999	NA	NA	NA	NA	C1231
115	C0463	2.4825	4.52429e-17	1.65293	1.1807e-26	Up	0.543367	0.854838	867.234	237.082	NA	NA	NA	NA	C0463
116	C0290	2.4692	2.62227e-17	2.08118	2.12382e-21	Up	0.628156	1.1589	869.239	257.11	NA	NA	NA	NA	C0290
117	C0292	2.46559	3.81798e-18	1.50296	4.08505e-23	Up	0.475072	0.833931	869.241	269.778	NA	NA	NA	NA	C0292
118	C2794	2.4582	6.14007e-17	-1.16842	3.24331e-19	Down	0.279162	0.678828	465.253	330.635	NA	NA	NA	NA	C2794
119	C2325	2.4379	9.27595e-16	-1.22969	2.81298e-16	Down	0.341093	0.743064	757.24	271.315	NA	NA	NA	NA	C2325
120	C3360	2.4149	2.26286e-16	1.39721	1.90086e-26	Up	0.628067	0.773757	611.144	221.3	NA	NA	NA	NA	C3360
121	C1693	2.3832	8.55657e-16	-1.71665	1.14232e-12	Down	0.238695	1.06558	550.207	264.502	NA	NA	NA	NA	C1693
122	C0094	2.38217	4.89148e-16	2.27047	4.70522e-23	Up	0.735416	1.21879	885.246	242.397	Organoheterocyclic compounds	Naphthopyrans	Naphthopyranones	Naphthopyranone glycosides	Naquihexcin G
123	C0971	2.37647	9.11612e-16	1.5216	1.26962e-22	Up	0.528707	0.869998	743.221	250.309	NA	NA	NA	NA	C0971
124	C3146	2.37424	4.97211e-13	-1.50374	8.22145e-17	Down	0.430732	0.923798	329.1	267.308	NA	NA	NA	NA	C3146
125	C1648	2.34944	2.03936e-15	2.49015	5.62301e-20	Up	0.640106	1.3868	925.235	389.038	NA	NA	NA	NA	C1648
126	C1724	2.34703	9.87583e-14	-1.34503	4.49023e-17	Down	0.455586	0.833455	398.251	295.329	NA	NA	NA	NA	C1724
127	C0550	2.34686	1.31935e-13	1.19061	4.38505e-20	Up	0.306105	0.688586	885.244	442.917	Phenylpropanoids and polyketides	Flavonoids	Biflavonoids and polyflavonoids	Biflavonoids and polyflavonoids	5-O-beta-D-Glucopyranosyl luteoliflavan-(4->8)-eriodictyol-5-O-beta-D-glucopyranoside
128	C3187	2.33703	2.5993e-15	2.89349	4.42154e-23	Up	0.618833	1.3686	611.141	306.555	NA	NA	NA	NA	C3187
129	C0609	2.33578	7.52181e-16	2.24933	5.13836e-23	Up	0.718052	1.21194	629.206	218.752	Phenylpropanoids and polyketides	Tannins	Hydrolyzable tannins	Hydrolyzable tannins	[1S-(1alpha,4aalpha,5alpha,7alpha,7aalpha]-7-(acetyloxy)-1-(beta-D-glucopyranosyl)-1,4a,5,6,7,7a-hexahydro-5-[(4-hydroxy-3,5-dimethoxybenzoyl)-7-methylcyclopenta[c]pyran-4-carboxylic acid methyl ester
130	C3306	2.3339	7.90073e-17	1.18526	1.64391e-20	Up	0.36772	0.697269	337.09	176.037	Organoheterocyclic compounds	Indoles and derivatives	Indoles	3-alkylindoles	Streptindole
131	C0697	2.33087	1.18129e-15	1.40529	1.43513e-16	Up	0.239925	0.856384	615.423	420.05	NA	NA	NA	NA	C0697
132	C1706	2.31308	1.81492e-15	1.11714	5.46718e-22	Up	0.48643	0.665493	597.175	261.503	NA	NA	NA	NA	C1706
133	C0446	2.31271	1.80867e-12	-1.46365	1.095e-17	Down	0.398663	0.877907	529.285	264.502	NA	NA	NA	NA	C0446
134	C2081	2.30983	3.93748e-15	3.56115	1.794e-20	Up	0.743444	1.6525	837.24	361.495	NA	NA	NA	NA	C2081
135	C3224	2.29751	4.55541e-13	-1.10242	1.60255e-22	Down	0.406685	0.621073	267.167	285.23	NA	NA	NA	NA	C3224
136	C3597	2.29655	1.25797e-14	1.64612	1.10878e-22	Up	0.45256	0.897384	399.358	538.927	NA	NA	NA	NA	C3597
137	C1725	2.29322	4.64654e-13	-1.50198	7.0465e-16	Down	0.490284	0.959248	384.236	291.83	NA	NA	NA	NA	C1725
138	C0121	2.28533	7.79027e-15	3.85345	1.04111e-15	Up	0.775144	1.96786	721.178	232.215	Lipids and lipid-like molecules	Fatty Acyls	Fatty acyl thioesters	2,3,4-saturated fatty acyl CoAs	Hexanoyl-CoA
139	C1718	2.27676	3.90365e-14	2.00037	6.08446e-13	Up	0.321133	1.30925	529.149	299.834	Phenylpropanoids and polyketides	Flavonoids	Biflavonoids and polyflavonoids	Biflavonoids and polyflavonoids	Mahuannin D
140	C2369	2.25391	2.43269e-13	1.09786	5.22909e-20	Up	0.394816	0.670638	759.215	228.666	NA	NA	NA	NA	C2369
141	C2883	2.23497	1.35419e-12	-1.36491	3.90198e-15	Down	0.27797	0.852667	416.336	350.115	NA	NA	NA	NA	C2883
142	C3154	2.21695	1.27983e-10	-1.17897	2.55776e-14	Down	0.32196	0.770979	567.225	259.769	NA	NA	NA	NA	C3154
143	C1311	2.21576	2.93191e-14	1.55314	1.25395e-20	Up	0.597037	0.937372	981.283	278.763	NA	NA	NA	NA	C1311
144	C1713	2.20381	7.2595e-12	-1.4255	6.97602e-15	Down	0.490118	0.959332	418.044	303.132	NA	NA	NA	NA	C1713
145	C0693	2.18831	9.8246e-11	-1.20672	3.59606e-16	Down	0.383886	0.773632	700.411	342.481	Organoheterocyclic compounds	Naphthopyrans	Naphthopyranones	Naphthopyranones	Nabilone
146	C0996	2.17876	1.37053e-13	1.26674	3.94413e-22	Up	0.574254	0.767831	579.171	279.308	NA	NA	NA	NA	C0996
147	C0775	2.17532	1.15698e-12	-1.1434	4.77161e-24	Down	0.446317	0.625515	470.229	219.45	Phenylpropanoids and polyketides	Macrolactams	unassigned	Macrolactams	N-[(4S,7S,8R)-8-methoxy-4,7,10-trimethyl-11-oxo-2-oxa-5,10-diazabicyclo[10.4.0]hexadeca-1(12),13,15-trien-14-yl]-1,3-benzodioxole-5-carboxamide
148	C2128	2.16986	3.4962e-12	1.65577	8.20438e-22	Up	0.622523	0.979719	421.127	422.459	Phenylpropanoids and polyketides	Isoflavonoids	Pyranoisoflavonoids	Pyranoisoflavonoids	5-hydroxy-3-(4-methoxyphenyl)-10-(1-methyl-1H-pyrazol-4-yl)-4H,8H,9H,10H-pyrano[2,3-h]chromene-4,8-dione
149	C1806	2.16523	3.66359e-11	-1.02252	2.71826e-18	Down	0.35811	0.615197	468.213	217.631	NA	NA	NA	NA	C1806
150	C2318	2.15669	8.83775e-12	1.22433	8.18508e-21	Up	0.49536	0.743973	463.124	280.796	NA	NA	NA	NA	C2318
151	C3172	2.14554	5.55686e-10	-1.5164	5.00005e-11	Down	0.414565	1.12697	430.278	295.947	NA	NA	NA	NA	C3172
152	C3223	2.1257	1.02277e-10	-1.48647	2.21831e-14	Down	0.536033	1.0275	398.251	287.987	NA	NA	NA	NA	C3223
153	C0109	2.11261	1.82153e-12	4.35836	5.2116e-26	Up	0.725036	1.56733	721.177	340.084	Phenylpropanoids and polyketides	Flavonoids	Biflavonoids and polyflavonoids	Biflavonoids and polyflavonoids	Xanthochymuside
154	C3051	2.09662	1.20609e-10	-1.29179	7.95141e-17	Down	0.394035	0.864288	642.234	386.695	NA	NA	NA	NA	C3051
155	C3359	2.08893	2.96574e-10	-1.25099	1.19461e-13	Down	0.462182	0.855769	585.179	224.227	NA	NA	NA	NA	C3359
156	C0426	2.0816	1.30029e-10	1.11804	2.48857e-18	Up	0.447038	0.720769	885.243	429.643	Alkaloids and derivatives	Camptothecins	unassigned	Camptothecins	Chaboside
157	C3258	2.06854	4.69887e-13	1.32114	1.00081e-15	Up	0.558849	0.925482	499.143	169.492	Organic oxygen compounds	Organooxygen compounds	Carbohydrates and carbohydrate conjugates	O-glycosyl compounds	Verproside
158	C1555	2.06846	2.71642e-10	1.32203	3.38014e-14	Up	0.367393	0.92291	721.178	311.151	NA	NA	NA	NA	C1555
159	C3151	2.06093	4.1558e-10	-1.5041	5.11612e-12	Down	0.541848	1.12569	499.179	260.491	NA	NA	NA	NA	C3151
160	C2364	2.05762	6.80746e-10	-1.37726	4.84527e-13	Down	0.511838	0.993528	661.233	235.996	NA	NA	NA	NA	C2364
161	C3679	2.04906	5.34192e-10	1.00309	3.24774e-16	Up	0.393053	0.657975	404.337	587.262	NA	NA	NA	NA	C3679
162	C1417	2.03961	6.89679e-10	1.039	1.59741e-17	Up	0.366056	0.650079	346.332	544.786	NA	NA	NA	NA	C1417
163	C1613	2.02232	1.19169e-09	-1.04217	2.65494e-10	Down	0.208345	0.765785	529.35	421.073	NA	NA	NA	NA	C1613
164	C3176	2.01425	2.7815e-10	-1.33165	3.50494e-13	Down	0.52286	1.06367	388.176	302.435	NA	NA	NA	NA	C3176
165	C1174	2.01083	2.99363e-11	4.44489	7.39672e-26	Up	0.743894	1.58801	719.161	332.524	NA	NA	NA	NA	C1174
166	C2843	2.00769	1.40054e-11	1.6909	4.94182e-17	Up	0.523278	1.087	839.23	366.714	NA	NA	NA	NA	C2843
167	C3329	1.99281	4.17353e-10	-1.21007	1.06369e-11	Down	0.290049	0.875976	631.222	230.56	NA	NA	NA	NA	C3329
168	C2870	1.98511	1.4184e-08	-1.82594	2.55172e-10	Down	0.595848	1.42341	547.361	350.483	NA	NA	NA	NA	C2870
169	C0623	1.98268	9.18312e-08	-1.4055	7.02631e-08	Down	0.219261	1.19775	542.327	453.315	NA	NA	NA	NA	C0623
170	C2182	1.97466	2.87427e-10	1.40562	9.01817e-17	Up	0.513581	0.943644	925.235	394.262	NA	NA	NA	NA	C2182
171	C2142	1.96163	4.49246e-09	1.04268	1.21696e-14	Up	0.366988	0.737338	880.287	429.794	NA	NA	NA	NA	C2142
172	C3144	1.95499	1.8825e-08	1.0731	9.67829e-15	Up	0.308872	0.724442	257.072	265.565	NA	NA	NA	NA	C3144
173	C0766	1.94699	8.84514e-11	1.75997	3.85812e-16	Up	0.63953	1.1865	883.231	226.084	NA	NA	NA	NA	C0766
174	C2503	1.93494	7.53153e-08	-1.35797	1.35656e-07	Down	0.232387	1.17432	409.343	548	NA	NA	NA	NA	C2503
175	C2852	1.93346	3.46068e-09	1.04121	3.89346e-16	Up	0.362325	0.710696	571.159	335.148	NA	NA	NA	NA	C2852
176	C2132	1.93213	6.85305e-07	-1.47887	1.2145e-05	Down	0.119554	1.45701	540.311	423.262	NA	NA	NA	NA	C2132
177	C1579	1.91449	6.02966e-08	-1.07836	9.58702e-12	Down	0.430354	0.83384	452.312	359.291	NA	NA	NA	NA	C1579
178	C2871	1.89922	4.33124e-08	-1.8839	3.83353e-09	Down	0.511336	1.48091	547.361	344.112	NA	NA	NA	NA	C2871
179	C0732	1.89092	1.19169e-09	-1.11053	1.12497e-14	Down	0.478266	0.761761	612.169	300.1	NA	NA	NA	NA	C0732
180	C0301	1.87696	3.78817e-08	-1.04351	1.42243e-11	Down	0.532085	0.860792	439.122	204.044	NA	NA	NA	NA	C0301
181	C3365	1.8704	2.31188e-07	-1.73202	3.13213e-12	Down	0.521677	1.25146	249.57	207.595	NA	NA	NA	NA	C3365
182	C0428	1.8648	6.12215e-07	-1.38514	2.05456e-09	Down	0.329455	1.11293	540.311	429.768	Phenylpropanoids and polyketides	Macrolactams	unassigned	Macrolactams	N-[(3S,9R,10R)-9-[[cyclopropylmethyl(methyl)amino]methyl]-12-[(2S)-1-hydroxypropan-2-yl]-3,10-dimethyl-13-oxo-2,8-dioxa-12-azabicyclo[12.4.0]octadeca-1(14),15,17-trien-16-yl]methanesulfonamide
183	C3689	1.85888	1.42205e-06	-1.27367	7.21046e-09	Down	0.311263	1.07147	411.358	579.417	NA	NA	NA	NA	C3689
184	C2204	1.85617	2.28846e-06	-1.28743	3.58021e-09	Down	0.537135	1.12809	380.279	394.46	NA	NA	NA	NA	C2204
185	C0741	1.85033	1.30492e-09	1.38577	1.03088e-13	Up	0.483654	1.02318	1155.3	275.251	NA	NA	NA	NA	C0741
186	C2765	1.84693	8.8841e-07	-1.37704	4.5702e-10	Down	0.472006	1.11763	430.278	310.802	NA	NA	NA	NA	C2765
187	C2070	1.84365	2.29009e-07	-1.20669	1.90364e-10	Down	0.26606	0.931123	407.149	350.365	NA	NA	NA	NA	C2070
188	C0849	1.83623	1.06672e-06	-1.00975	5.71608e-11	Down	0.49695	0.815057	387.298	630.327	Lipids and lipid-like molecules	Steroids and steroid derivatives	Oxosteroids	Oxosteroids	Hookerianamide H
189	C2147	1.83377	2.51953e-06	-1.32698	7.45144e-09	Down	0.373792	1.10543	440.337	432.872	NA	NA	NA	NA	C2147
190	C1576	1.8306	2.11545e-06	-1.55061	1.75839e-05	Down	0.241443	1.56468	456.332	363.082	NA	NA	NA	NA	C1576
191	C2346	1.82402	1.25937e-06	-1.30372	3.428e-07	Down	0.357551	1.27625	510.196	177.03	NA	NA	NA	NA	C2346
192	C3505	1.8123	3.82341e-06	-1.40309	8.10196e-07	Down	0.265137	1.3006	442.352	461.803	NA	NA	NA	NA	C3505
193	C2779	1.80413	3.75622e-06	-1.18146	1.148e-06	Down	0.350824	1.1698	376.249	317.375	NA	NA	NA	NA	C2779
194	C2886	1.80368	2.10963e-06	-1.11464	2.16581e-07	Down	0.272347	1.02175	386.287	346.861	NA	NA	NA	NA	C2886
195	C2907	1.79233	4.83522e-07	-1.1987	1.45367e-08	Down	0.3066	1.03501	656.25	409.721	NA	NA	NA	NA	C2907
196	C2792	1.78019	4.51437e-06	-1.03348	1.45367e-08	Down	0.373064	0.922295	292.153	330.974	NA	NA	NA	NA	C2792
197	C1190	1.77233	1.65952e-06	-1.16548	7.75801e-08	Down	0.274329	1.04665	430.316	356.402	NA	NA	NA	NA	C1190
198	C3615	1.77224	2.19169e-05	-1.16713	3.98226e-09	Down	0.477679	1.04053	393.358	533.419	NA	NA	NA	NA	C3615
199	C3063	1.77	1.4759e-06	-1.4157	1.20043e-09	Down	0.364389	1.1489	314.269	392.38	NA	NA	NA	NA	C3063
200	C1625	1.75791	3.75622e-06	-1.0825	6.09782e-09	Down	0.25238	0.9012	416.337	449.1	NA	NA	NA	NA	C1625
201	C0553	1.7457	2.70516e-06	-1.11535	3.91075e-07	Down	0.244055	1.04665	542.326	445.875	Lipids and lipid-like molecules	Glycerophospholipids	Glycerophosphocholines	1-acyl-sn-glycero-3-phosphocholines	LysoPC(20:4(5Z,8Z,11Z,14Z))
202	C2908	1.71798	2.0458e-07	1.35098	1.7905e-08	Up	0.652403	1.32295	583.197	410.908	NA	NA	NA	NA	C2908
203	C1557	1.71281	1.51989e-06	-1.23026	8.9026e-08	Down	0.614111	1.26903	388.176	309.88	NA	NA	NA	NA	C1557
204	C1206	1.71113	1.72752e-06	-1.03727	3.96579e-07	Down	0.304163	1.0167	314.269	411.185	NA	NA	NA	NA	C1206
205	C3221	1.70179	1.22274e-07	-1.01402	2.83633e-09	Down	0.347772	0.861025	372.274	282.203	NA	NA	NA	NA	C3221
206	C3207	1.70094	6.63777e-06	-1.00209	7.71847e-07	Down	0.450081	1.0043	288.181	291.182	NA	NA	NA	NA	C3207
207	C2238	1.6977	2.60526e-07	-1.13694	2.57871e-11	Down	0.39022	0.868552	466.192	114.289	NA	NA	NA	NA	C2238
208	C1414	1.68397	1.92898e-07	1.09757	1.48516e-12	Up	0.352494	0.830019	327.337	533.894	NA	NA	NA	NA	C1414
209	C2309	1.67662	3.13229e-06	-1.11777	8.90269e-05	Down	0.209111	1.34807	413.301	281.728	NA	NA	NA	NA	C2309
210	C2834	1.67528	2.02752e-05	-1.10762	2.42707e-05	Down	0.352663	1.25221	398.288	360.724	NA	NA	NA	NA	C2834
211	C1727	1.67213	4.69887e-07	1.18287	5.85266e-18	Up	0.635724	0.820002	609.182	286.945	NA	NA	NA	NA	C1727
212	C2162	1.67212	2.04886e-05	-1.11981	1.12841e-06	Down	0.302551	1.09478	456.331	380.232	NA	NA	NA	NA	C2162
213	C0284	1.67066	6.6272e-07	1.29171	6.58634e-10	Up	0.751767	1.20386	569.181	372.889	Alkaloids and derivatives	Camptothecins	unassigned	Camptothecins	SN38 glucuronide
214	C3768	1.65758	2.27142e-05	-1.89524	0.000155373	Down	0.156514	1.97839	483.431	632.507	Lipids and lipid-like molecules	Fatty Acyls	Fatty alcohols	Long-chain fatty alcohols	SNF 4794-9
215	C2892	1.65365	5.6153e-05	-1.03565	2.73472e-08	Down	0.17227	0.854208	648.41	343.635	NA	NA	NA	NA	C2892
216	C3663	1.64818	6.688e-05	-1.02918	5.25911e-07	Down	0.277369	0.970224	385.343	566.428	NA	NA	NA	NA	C3663
217	C3009	1.63638	7.85528e-06	-1.32602	3.77261e-07	Down	0.10413	1.11756	545.343	396.121	NA	NA	NA	NA	C3009
218	C1096	1.63453	4.07122e-05	-1.14544	3.88902e-06	Down	0.332163	1.15174	494.436	667.742	Organoheterocyclic compounds	Piperidines	unassigned	Piperidines	(+)-Xestospongin B
219	C3133	1.63409	6.6067e-06	-1.10376	3.16666e-08	Down	0.408474	1.07199	538.163	253.865	NA	NA	NA	NA	C3133
220	C2308	1.61509	1.91236e-05	-1.05128	0.000158361	Down	0.220377	1.32009	413.301	288.647	NA	NA	NA	NA	C2308
221	C3228	1.57401	1.02676e-07	-1.02019	1.33335e-08	Down	0.321191	0.877948	612.17	284.069	NA	NA	NA	NA	C3228
222	C1851	1.55332	3.26537e-06	1.24715	1.94815e-07	Up	0.596816	1.30974	315.123	469.772	Organoheterocyclic compounds	Pteridines and derivatives	Pterins and derivatives	Pterins and derivatives	7,8-Dihydropteroic acid
223	C1564	1.55192	9.6441e-05	-1.17746	0.000990428	Down	0.222534	1.64189	431.312	333.147	NA	NA	NA	NA	C1564
224	C0541	1.53409	0.000172884	-1.09134	5.01491e-08	Down	0.388023	0.985791	626.424	337.542	NA	NA	NA	NA	C0541
225	C2422	1.53171	0.000366931	-1.03154	2.18515e-06	Down	0.470453	1.09261	478.353	697.233	NA	NA	NA	NA	C2422
226	C2784	1.51322	0.000318234	-1.0908	2.87593e-05	Down	0.26316	1.21044	310.238	335.755	NA	NA	NA	NA	C2784
227	C1342	1.5096	0.00026792	-1.07437	2.98892e-05	Down	0.429358	1.30028	273.181	224.673	NA	NA	NA	NA	C1342
228	C2985	1.49863	0.000644878	-1.44548	0.000100806	Down	0.296098	1.84865	398.29	366.902	NA	NA	NA	NA	C2985
229	C2427	1.48523	0.00123019	-1.20755	1.91889e-05	Down	0.466955	1.36132	464.389	728.434	NA	NA	NA	NA	C2427
230	C1653	1.46046	0.000324931	-1.00744	8.32835e-05	Down	0.272715	1.24238	399.322	389.484	NA	NA	NA	NA	C1653
231	C1471	1.45021	0.00100726	-1.27503	3.9194e-05	Down	0.283637	1.38177	498.431	660.265	NA	NA	NA	NA	C1471
232	C1467	1.44121	0.00124364	-1.69632	0.000680296	Down	0.164128	2.00025	497.446	647.438	NA	NA	NA	NA	C1467
233	C1218	1.43023	2.50371e-05	1.01541	9.31847e-06	Up	0.607171	1.25307	337.105	437.013	Organoheterocyclic compounds	Pteridines and derivatives	Pterins and derivatives	Pterins and derivatives	7,8-Dihydropteroic acid
234	C3220	1.36826	7.60547e-05	-1.06206	4.1464e-07	Down	0.413666	1.06158	372.274	291.573	NA	NA	NA	NA	C3220
235	C2038	1.35365	0.000253592	1.17543	2.69819e-09	Up	0.605859	1.12152	303.087	308.278	NA	NA	NA	NA	C2038
236	C0099	1.32736	0.0005615	-1.06726	2.88989e-05	Down	0.126551	1.09472	1009.12	540.543	NA	NA	NA	NA	C0099
237	C1137	1.32484	0.000454307	-1.00865	3.0435e-07	Down	0.490126	1.01867	304.139	105.176	NA	NA	NA	NA	C1137
238	C3533	1.31376	5.66107e-06	1.15773	0.000359713	Up	0.47308	1.66075	535.397	466.995	NA	NA	NA	NA	C3533
239	C1879	1.29952	0.000865365	-1.03609	4.91635e-05	Down	0.191006	1.10992	964.595	529.317	NA	NA	NA	NA	C1879
240	C2801	1.28738	0.000276202	1.0771	3.1097e-06	Up	0.731685	1.35855	283.097	330.586	NA	NA	NA	NA	C2801
241	C0215	1.23574	7.95802e-05	1.15505	1.75549e-07	Up	0.325793	1.1261	460.415	882.152	Lipids and lipid-like molecules	Prenol lipids	Sesterterpenoids	Scalarane sesterterpenoids	Taraxerone
242	C1031	1.22313	0.000133639	1.11504	2.01613e-06	Up	0.384758	1.21232	483.38	791.073	NA	NA	NA	NA	C1031
243	C0507	1.09772	0.000478684	1.14579	2.42133e-05	Up	0.451472	1.40055	501.392	679.647	NA	NA	NA	NA	C0507
